# Supplementary material for: Ethyl 4-acetamido-3-acet­oxy-2-benzyl-3-methyl­butano­ate
Source: Acta Crystallogr Sect E Struct Rep Online. 2011 Nov 25;67(Pt 12):o3418. doi: 10.1107/S1600536811049440 (PMC3239054; doi:10.1107/S1600536811049440)
Supplement: Supplementary file 2 [file e-67-o3418-Isup2.hkl]

#
# h,k,l, Fc-squared, Fo-squared, sigma(Fo-squared) and status flag
#
data_I
_shelx_title ' 1 in P-1'
_shelx_refln_list_code          4
_shelx_F_calc_maximum       94.95
_exptl_crystal_F_000       360.00
_reflns_d_resolution_high  0.8393
 
loop_
 _symmetry_equiv_pos_as_xyz
 'x, y, z'
 '-x, -y, -z'
 
_cell_length_a     9.7995
_cell_length_b    10.0340
_cell_length_c    10.4815
_cell_angle_alpha 100.571
_cell_angle_beta  105.350
_cell_angle_gamma 107.957
 
_shelx_F_squared_multiplier     1.000
 
loop_
 _refln_index_h
 _refln_index_k
 _refln_index_l
 _refln_F_squared_calc
 _refln_F_squared_meas
 _refln_F_squared_sigma
 _refln_observed_status
   1   0   0     1934.53     1842.01     46.25 o
   2   0   0       65.89       55.26      0.99 o
   3   0   0      766.29      747.81     12.04 o
   4   0   0      357.89      381.84      6.29 o
   5   0   0       50.07       54.12      1.71 o
   6   0   0       15.87       14.52      0.39 o
   7   0   0       15.45       19.36      1.29 o
   8   0   0      176.61      183.12      2.45 o
   9   0   0       17.16       20.02      1.10 o
  10   0   0       16.43       19.82      1.16 o
 -10   1   0       19.36       19.16      1.18 o
  -9   1   0       32.59       33.15      1.39 o
  -8   1   0       11.61       10.99      0.85 o
  -7   1   0        0.56        0.48      0.22 o
  -6   1   0        7.60       10.16      0.29 o
  -5   1   0        0.52        2.29      0.13 o
  -4   1   0        0.88        1.02      0.14 o
  -3   1   0      776.22      736.04      8.08 o
  -2   1   0     1097.86     1108.73     17.97 o
   0   1   0      953.73      894.47     22.72 o
   1   1   0     5174.13     5002.74    123.17 o
   2   1   0      322.46      293.90      5.16 o
   3   1   0      176.38      176.65      3.00 o
   4   1   0      338.83      363.01      6.01 o
   5   1   0       19.66       20.64      0.62 o
   6   1   0       32.67       31.87      0.62 o
   7   1   0       12.80       11.85      0.43 o
   8   1   0       76.73       79.97      1.30 o
   9   1   0       41.98       45.61      1.67 o
  10   1   0        3.02        4.76      0.74 o
 -11   2   0        0.01       -0.61      0.59 o
 -10   2   0        2.20        1.91      0.63 o
  -9   2   0       27.93       27.18      1.26 o
  -8   2   0       56.39       57.46      1.80 o
  -7   2   0       36.63       43.19      1.42 o
  -6   2   0      167.42      180.51      2.75 o
  -5   2   0      187.68      170.98      2.58 o
  -4   2   0      541.55      485.96      6.95 o
  -3   2   0      111.86      105.40      4.14 o
  -2   2   0       63.24       87.70      2.03 o
  -1   2   0      115.50      127.11      3.35 o
   0   2   0     8090.77     8822.78    222.07 o
   1   2   0     2060.50     2033.80     49.99 o
   2   2   0       56.93       62.11      1.21 o
   3   2   0       71.59       72.68      1.39 o
   4   2   0      304.93      277.86      4.70 o
   5   2   0       39.81       40.77      0.97 o
   6   2   0        0.07        0.08      0.18 o
   7   2   0       25.68       24.68      0.63 o
   8   2   0       10.96       12.97      0.52 o
   9   2   0        0.12       -0.31      0.27 o
 -11   3   0        0.08       -0.77      0.61 o
 -10   3   0        0.36       -0.70      0.56 o
  -9   3   0        5.64        5.65      0.74 o
  -8   3   0        0.74        1.30      0.48 o
  -7   3   0        6.09        5.26      0.42 o
  -6   3   0        0.52       -0.03      0.22 o
  -5   3   0       34.26       41.41      0.77 o
  -4   3   0      160.15      172.22      3.93 o
  -3   3   0     1290.16     1398.69     29.60 o
  -2   3   0      954.60      999.91     16.12 o
  -1   3   0      941.44      977.63     15.77 o
   0   3   0      286.25      330.32      8.37 o
   1   3   0     3782.97     4065.43     99.80 o
   2   3   0      898.83      942.28     23.43 o
   3   3   0      136.76      161.12      3.25 o
   4   3   0       39.88       50.08      1.12 o
   5   3   0        0.81        0.31      0.24 o
   6   3   0        9.51        9.31      0.38 o
   7   3   0        3.23        4.28      0.40 o
   8   3   0        1.88        3.26      0.36 o
   9   3   0        0.29        0.16      0.46 o
 -11   4   0        0.00       -0.85      0.59 o
 -10   4   0        0.32        0.04      0.63 o
  -9   4   0       42.26       41.28      1.58 o
  -8   4   0      129.67      119.24      2.53 o
  -7   4   0       51.53       50.82      1.30 o
  -6   4   0      198.57      172.70      3.32 o
  -5   4   0      529.58      524.99     17.81 o
  -4   4   0       14.32       17.61      0.73 o
  -3   4   0     1218.39     1228.03     19.76 o
  -2   4   0     2517.46     2419.19     38.76 o
  -1   4   0      479.40      526.08     13.15 o
   0   4   0       11.37       16.65      0.79 o
   1   4   0        0.35        0.94      0.33 o
   2   4   0      449.10      541.99     13.78 o
   3   4   0       91.00       85.03      2.70 o
   4   4   0      130.33      124.72      2.39 o
   5   4   0        0.76        0.89      0.49 o
   6   4   0       99.71       88.41      1.42 o
   7   4   0        3.11        2.00      0.32 o
   8   4   0        8.13        9.96      0.52 o
 -11   5   0        0.29        0.53      0.67 o
 -10   5   0        0.15        0.10      0.60 o
  -9   5   0        0.31       -0.57      0.38 o
  -8   5   0       34.70       31.12      1.05 o
  -7   5   0        4.14        2.61      0.56 o
  -6   5   0       83.86       84.52      1.86 o
  -5   5   0       32.30       36.81      1.23 o
  -4   5   0        0.57        1.25      0.18 o
  -3   5   0      175.16      191.74      3.27 o
  -2   5   0        0.00       -0.15      0.20 o
  -1   5   0       10.17       10.02      0.63 o
   0   5   0       61.14       72.70      2.27 o
   1   5   0     1236.72     1353.98     33.57 o
   2   5   0      337.21      347.15      9.13 o
   3   5   0        0.23       -0.26      0.35 o
   4   5   0        0.98       -0.15      0.42 o
   5   5   0       26.64       28.01      1.48 o
   6   5   0        2.53        3.77      0.46 o
   7   5   0        0.18       -0.33      0.35 o
 -11   6   0        4.14        4.54      0.82 o
 -10   6   0        7.78        6.64      0.66 o
  -9   6   0        1.15        0.82      0.45 o
  -8   6   0       51.93       51.23      1.43 o
  -7   6   0       43.41       43.58      1.24 o
  -6   6   0       97.11       98.71      2.13 o
  -5   6   0       76.76       80.85      2.21 o
  -4   6   0       74.08       82.00      2.20 o
  -3   6   0      129.79      133.75      2.41 o
  -2   6   0      257.74      280.35      4.94 o
  -1   6   0       11.82       13.35      0.79 o
   0   6   0      104.97      105.84      3.18 o
   1   6   0      103.78      103.18      3.19 o
   2   6   0        0.00       -0.31      0.39 o
   3   6   0        0.44       -0.38      0.47 o
   4   6   0       46.84       42.71      1.89 o
   5   6   0       14.59       13.95      1.12 o
   6   6   0        1.81        0.54      0.39 o
 -10   7   0        2.12        2.39      0.55 o
  -9   7   0        7.94        7.29      0.67 o
  -8   7   0      291.88      279.68      5.34 o
  -7   7   0      143.01      126.07      2.69 o
  -6   7   0        7.65        7.77      0.80 o
  -5   7   0        3.31        2.93      0.92 o
  -4   7   0        2.99        2.24      0.45 o
  -3   7   0       49.74       45.93      1.08 o
  -2   7   0      323.27      332.96      5.67 o
  -1   7   0      122.38      128.09      3.73 o
   0   7   0      258.75      261.85      7.08 o
   1   7   0       64.96       61.51      2.26 o
   2   7   0       18.17       21.82      1.27 o
   3   7   0        0.26        0.54      0.56 o
   4   7   0        2.28        1.25      0.67 o
   5   7   0       16.88       18.18      0.77 o
 -10   8   0       14.19       15.02      0.95 o
  -9   8   0        3.44        2.87      0.57 o
  -8   8   0       44.16       41.55      1.38 o
  -7   8   0       24.52       25.09      0.98 o
  -6   8   0       10.99        8.04      0.67 o
  -5   8   0      104.64      104.18      4.39 o
  -4   8   0       16.41       14.14      0.77 o
  -3   8   0        8.44        8.77      0.83 o
  -2   8   0       33.00       33.71      1.52 o
  -1   8   0       11.66       10.17      1.26 o
   0   8   0      456.94      447.59     11.72 o
   1   8   0      264.64      265.19      7.36 o
   2   8   0       62.26       62.98      2.44 o
   3   8   0        1.37        1.04      0.66 o
   4   8   0        1.08        1.47      0.38 o
  -9   9   0        3.96        3.17      1.15 o
  -8   9   0       13.25       13.12      1.69 o
  -7   9   0       24.49       20.23      0.95 o
  -6   9   0       12.82       11.20      0.84 o
  -5   9   0        0.05       -0.49      0.40 o
  -4   9   0        1.54        1.74      0.47 o
  -3   9   0       31.39       32.07      1.38 o
  -2   9   0        7.19        6.82      0.48 o
  -1   9   0       36.92       41.68      1.38 o
   0   9   0       23.40       26.40      1.46 o
   1   9   0        0.06       -0.12      0.56 o
   2   9   0       11.19       10.02      1.04 o
   3   9   0        7.71        9.90      1.10 o
  -9  10   0        4.37        4.57      1.30 o
  -8  10   0        4.85        3.62      1.18 o
  -7  10   0        9.80       11.87      1.64 o
  -6  10   0        2.80        2.32      1.01 o
  -5  10   0       23.27       25.04      1.92 o
  -4  10   0        1.75        0.20      0.84 o
  -3  10   0       34.52       28.95      1.99 o
  -2  10   0       15.15       14.52      1.55 o
  -1  10   0       11.09        9.45      0.99 o
   0  10   0        8.21        7.44      0.95 o
   1  10   0       12.20       13.66      1.22 o
  -7  11   0        0.86        0.49      1.03 o
  -6  11   0        5.55        6.79      1.32 o
  -5  11   0        0.06       -0.58      0.89 o
  -4  11   0        9.88       11.35      1.54 o
  -3  11   0        9.51       10.93      1.52 o
   0 -11   1        0.17        0.97      0.47 o
   2 -11   1        3.66        3.10      1.03 o
   3 -11   1       10.67        9.31      1.33 o
   4 -11   1        0.04       -0.64      0.89 o
   5 -11   1        0.69       -0.85      0.90 o
   6 -11   1        3.44        2.98      1.16 o
   7 -11   1        9.21        8.83      1.46 o
  -2 -10   1        0.02        0.38      0.46 o
  -1 -10   1        0.01       -0.41      0.71 o
   0 -10   1        0.04       -0.37      0.58 o
   1 -10   1       11.53       11.07      0.53 o
   2 -10   1       10.50        9.29      0.96 o
   3 -10   1        9.81       11.89      1.06 o
   4 -10   1       14.41       16.12      1.17 o
   5 -10   1        5.88        6.02      0.82 o
   6 -10   1        4.08        4.24      0.65 o
   7 -10   1        2.53        1.16      0.56 o
   8 -10   1        5.96        5.15      0.71 o
  -3  -9   1        0.34        0.13      0.42 o
  -2  -9   1       14.63       17.77      0.81 o
  -1  -9   1       11.25       13.44      1.09 o
   0  -9   1       17.51       16.53      0.69 o
   1  -9   1       44.09       48.54      0.95 o
   2  -9   1        2.37        2.54      0.64 o
   3  -9   1       36.44       34.89      1.47 o
   4  -9   1      156.65      161.77      4.17 o
   5  -9   1        6.64        5.57      0.78 o
   6  -9   1        0.38       -0.31      0.56 o
   7  -9   1       46.36       41.91      1.37 o
   8  -9   1       43.34       41.24      1.41 o
   9  -9   1       33.27       29.29      1.60 o
  -5  -8   1        0.86        0.49      0.42 o
  -4  -8   1        8.80       10.58      1.05 o
  -3  -8   1       55.04       60.63      1.40 o
  -2  -8   1       78.57       78.39      1.63 o
  -1  -8   1       28.46       24.00      1.41 o
   0  -8   1        0.04       -0.70      0.47 o
   1  -8   1        2.64        1.80      0.45 o
   2  -8   1       34.39       38.71      1.02 o
   3  -8   1        0.01       -0.20      0.39 o
   4  -8   1       56.01       52.27      1.75 o
   5  -8   1       17.67       15.01      1.01 o
   6  -8   1        7.90        7.39      0.78 o
   7  -8   1       67.93       65.40      1.73 o
   8  -8   1       60.30       57.30      1.63 o
   9  -8   1        4.31        5.22      0.67 o
  10  -8   1        1.78        0.63      0.54 o
  -6  -7   1        0.01        0.43      0.39 o
  -5  -7   1        3.26        1.95      0.42 o
  -4  -7   1        5.58        4.37      0.95 o
  -3  -7   1        0.38       -0.02      0.32 o
  -2  -7   1      163.45      160.57      4.73 o
  -1  -7   1       75.44       68.14      2.35 o
   0  -7   1       77.31       75.56      2.45 o
   1  -7   1      324.25      308.09      8.03 o
   2  -7   1       71.55       66.48      1.41 o
   3  -7   1      215.25      205.06      3.35 o
   4  -7   1       22.43       19.57      1.01 o
   5  -7   1        4.04        3.57      0.55 o
   6  -7   1       65.53       60.61      1.90 o
   7  -7   1        0.46        1.08      0.52 o
   8  -7   1       44.61       41.79      1.32 o
   9  -7   1       56.65       53.54      1.56 o
  10  -7   1       26.03       25.59      1.42 o
  -7  -6   1        4.94        7.64      0.60 o
  -6  -6   1       11.80       10.77      0.62 o
  -5  -6   1        3.41        1.77      0.38 o
  -4  -6   1       14.97       13.17      0.59 o
  -3  -6   1        7.08        7.60      0.81 o
  -2  -6   1        3.74        2.14      0.49 o
  -1  -6   1      101.55       87.08      2.72 o
   0  -6   1       22.07       21.67      1.01 o
   1  -6   1       49.28       59.40      1.87 o
   2  -6   1       14.20       12.08      0.90 o
   3  -6   1      235.52      230.54      2.85 o
   4  -6   1      230.93      207.85      4.88 o
   5  -6   1      885.90      912.09     19.67 o
   6  -6   1       28.16       28.18      1.17 o
   7  -6   1       12.41       11.93      0.86 o
   8  -6   1      122.33      116.25      2.76 o
   9  -6   1       29.99       31.07      1.17 o
  10  -6   1        2.98        4.22      0.78 o
  -7  -5   1       19.70       22.42      0.81 o
  -6  -5   1        6.26        6.78      0.52 o
  -5  -5   1        6.27        6.91      0.47 o
  -4  -5   1        7.89        8.28      0.45 o
  -3  -5   1      142.96      139.90      4.09 o
  -2  -5   1      185.03      172.53      4.80 o
  -1  -5   1       16.79       30.59      1.24 o
   0  -5   1      106.21       93.29      2.69 o
   1  -5   1       82.86       69.85      2.03 o
   2  -5   1       82.88       77.00      1.46 o
   3  -5   1      709.98      733.26      8.70 o
   4  -5   1      176.95      172.35      4.07 o
   5  -5   1      272.51      261.90      5.97 o
   6  -5   1       72.34       71.63      2.03 o
   7  -5   1        0.19       -0.26      0.33 o
   8  -5   1       15.23       15.90      1.82 o
   9  -5   1       18.17       21.26      1.23 o
  10  -5   1       68.53       72.00      2.36 o
  -8  -4   1        0.46        0.28      0.32 o
  -7  -4   1        0.04       -0.06      0.26 o
  -6  -4   1       28.62       34.97      0.78 o
  -5  -4   1       39.21       46.41      1.04 o
  -4  -4   1       13.30       13.51      0.90 o
  -3  -4   1        8.25       15.68      0.87 o
  -2  -4   1       27.04       28.01      1.14 o
  -1  -4   1      166.85      160.17      4.31 o
   0  -4   1      421.02      422.42     10.63 o
   1  -4   1        0.48        0.31      0.12 o
   2  -4   1       64.48       66.26      0.88 o
   3  -4   1      236.80      261.90      5.86 o
   4  -4   1      510.22      547.37     11.87 o
   5  -4   1      411.31      456.81     10.02 o
   6  -4   1       68.43       69.75      1.97 o
   7  -4   1        0.12        0.31      0.40 o
   8  -4   1       18.30       16.31      0.79 o
   9  -4   1       58.77       64.13      2.10 o
  10  -4   1        0.58        1.33      0.66 o
  -9  -3   1        4.39        6.47      0.59 o
  -8  -3   1        7.94        8.36      0.46 o
  -7  -3   1        2.79        2.93      0.34 o
  -6  -3   1       12.45       12.41      0.45 o
  -5  -3   1       23.81       22.61      0.53 o
  -4  -3   1      122.15      136.18      1.84 o
  -3  -3   1     1536.56     1536.59     26.79 o
  -2  -3   1     1093.26     1073.81     26.56 o
  -1  -3   1      404.43      377.55      9.52 o
   0  -3   1        0.18        1.25      0.19 o
   1  -3   1      218.09      198.75      2.41 o
   3  -3   1        1.31        1.57      0.27 o
   4  -3   1       15.88       24.48      0.87 o
   5  -3   1      107.67      112.75      2.01 o
   6  -3   1       64.88       74.84      2.06 o
   7  -3   1       90.46       83.95      1.87 o
   8  -3   1        0.70       -0.27      0.44 o
   9  -3   1        4.82        4.25      0.72 o
  10  -3   1       17.00       19.19      1.24 o
  -9  -2   1        3.41        2.31      0.45 o
  -8  -2   1        8.52        7.45      0.57 o
  -7  -2   1       55.17       48.68      0.89 o
  -6  -2   1        0.81        0.80      0.18 o
  -5  -2   1        0.01        0.04      0.14 o
  -4  -2   1      348.32      364.47      4.45 o
  -3  -2   1     1770.42     1884.97     22.11 o
  -2  -2   1       13.80       23.65      0.49 o
  -1  -2   1      742.90      713.15     10.18 o
   0  -2   1     1490.07     1494.27     21.23 o
   1  -2   1     2419.76     2347.03     38.04 o
   2  -2   1     5622.10     5777.63    122.02 o
   3  -2   1      353.16      307.96      5.07 o
   4  -2   1      259.71      245.12      4.09 o
   5  -2   1       36.01       49.49      0.72 o
   6  -2   1       60.46       67.76      0.91 o
   7  -2   1        4.37        4.21      0.51 o
   8  -2   1        0.52        0.99      0.47 o
   9  -2   1        2.39        1.87      0.59 o
  10  -2   1       21.65       20.64      1.23 o
 -10  -1   1        8.43        7.51      0.81 o
  -9  -1   1       28.71       25.44      0.91 o
  -8  -1   1        0.84        0.39      0.35 o
  -7  -1   1       22.91       21.33      0.71 o
  -6  -1   1        3.47        5.00      0.27 o
  -5  -1   1       61.29       63.55      0.94 o
  -4  -1   1       97.82      113.11      1.49 o
  -3  -1   1       38.87       36.55      0.55 o
  -2  -1   1      205.85      189.76      2.84 o
  -1  -1   1      946.09      920.64     22.82 o
   0  -1   1      805.37      778.90     19.48 o
   1  -1   1      415.35      426.98     10.87 o
   2  -1   1      173.73      138.64      2.34 o
   3  -1   1        7.48        8.54      0.48 o
   4  -1   1       36.03       32.37      0.73 o
   5  -1   1      474.67      525.67      7.56 o
   6  -1   1      131.31      155.75      2.81 o
   7  -1   1       23.04       23.80      0.54 o
   8  -1   1       31.67       38.81      1.47 o
   9  -1   1        4.28        3.26      0.65 o
  10  -1   1        5.91        6.40      0.82 o
 -10   0   1       37.67       39.33      1.56 o
  -9   0   1        0.91        2.64      0.57 o
  -8   0   1        1.05        2.38      0.48 o
  -7   0   1       82.88       83.57      1.67 o
  -6   0   1       36.95       31.43      0.78 o
  -5   0   1      802.33      850.92     12.07 o
  -4   0   1      102.75       98.46      1.52 o
  -3   0   1      287.61      275.04      4.52 o
  -2   0   1     9016.06     9573.14    240.11 o
  -1   0   1     2244.53     2005.19     49.98 o
   0   0   1      414.99      412.36     10.44 o
   1   0   1      512.13      504.40     12.54 o
   2   0   1     1855.54     1798.31     39.29 o
   3   0   1      108.21      102.09      1.82 o
   4   0   1       45.69       47.14      1.55 o
   5   0   1      101.26      104.42      1.96 o
   6   0   1       17.16       22.02      0.72 o
   7   0   1      117.21      120.17      1.71 o
   8   0   1        4.29        4.74      0.62 o
   9   0   1        0.00        0.16      0.53 o
  10   0   1        0.06        0.05      0.57 o
 -11   1   1        0.06       -0.46      0.57 o
 -10   1   1        4.00        6.61      0.77 o
  -9   1   1       70.25       74.31      2.22 o
  -8   1   1        2.03        2.66      0.46 o
  -7   1   1       68.81       69.91      1.43 o
  -6   1   1       73.61       73.07      1.24 o
  -5   1   1       19.47       16.27      0.41 o
  -4   1   1       27.71       26.84      0.52 o
  -3   1   1      106.43       97.39      1.46 o
  -2   1   1     2612.04     2414.35     45.55 o
  -1   1   1     1271.52     1014.62     25.24 o
   0   1   1      215.61      227.27      5.81 o
   1   1   1     1648.45     1639.76     38.34 o
   2   1   1       19.30       18.77      0.46 o
   3   1   1       10.53        7.92      0.34 o
   4   1   1      175.10      172.85      3.03 o
   5   1   1       14.57        9.04      0.50 o
   6   1   1      170.35      171.78      3.12 o
   7   1   1       58.47       62.88      2.67 o
   8   1   1       34.27       33.23      0.76 o
   9   1   1        0.04        0.29      0.52 o
 -11   2   1        0.08       -0.86      0.57 o
 -10   2   1       55.08       61.36      2.02 o
  -9   2   1        0.02       -0.30      0.48 o
  -8   2   1        1.36        1.57      0.47 o
  -7   2   1       27.98       26.42      0.64 o
  -6   2   1      419.99      399.36      5.79 o
  -5   2   1      131.52      157.27      2.37 o
  -4   2   1      585.44      591.92      8.40 o
  -3   2   1     2919.73     2861.81     40.03 o
  -2   2   1     2915.85     2767.53     52.11 o
  -1   2   1      106.97       98.93      2.67 o
   0   2   1     1805.34     1582.73     38.91 o
   1   2   1      131.95      126.70      2.18 o
   2   2   1      443.20      462.49      7.57 o
   3   2   1      151.95      188.41      4.59 o
   4   2   1      118.70      125.89      2.31 o
   5   2   1      225.93      226.70      3.98 o
   6   2   1      128.42      125.67      2.43 o
   7   2   1       98.95       95.71      2.01 o
   8   2   1       36.63       36.38      0.82 o
   9   2   1       12.52       14.69      1.05 o
 -11   3   1        0.66       -0.08      0.59 o
 -10   3   1        0.85        1.63      0.64 o
  -9   3   1       21.38       24.79      1.21 o
  -8   3   1       33.41       37.00      1.07 o
  -7   3   1      134.69      133.75      2.64 o
  -6   3   1       18.70       21.38      0.62 o
  -5   3   1      858.53      893.73     12.65 o
  -4   3   1      679.92      709.06     10.02 o
  -3   3   1      633.73      669.55     12.08 o
  -2   3   1     2384.44     2377.12     44.64 o
  -1   3   1      555.85      625.00     11.89 o
   0   3   1      350.69      387.51      7.46 o
   1   3   1      146.64      164.75      4.47 o
   3   3   1       46.32       45.82      1.03 o
   4   3   1       21.20       24.58      0.73 o
   5   3   1       57.42       53.62      1.89 o
   6   3   1        4.89        5.35      1.12 o
   7   3   1        0.03       -0.27      0.34 o
   8   3   1        4.38        4.44      0.59 o
 -11   4   1       10.13       11.45      1.05 o
 -10   4   1       57.43       61.85      2.05 o
  -9   4   1       98.58      104.57      2.30 o
  -8   4   1       39.88       41.07      1.17 o
  -7   4   1       68.19       70.42      1.60 o
  -6   4   1      171.06      169.53      3.24 o
  -5   4   1       68.36       63.60      1.35 o
  -4   4   1     1348.79     1452.07     22.70 o
  -3   4   1        1.62        1.83      0.26 o
  -2   4   1        4.51        5.51      0.26 o
  -1   4   1      110.61      116.01      2.45 o
   0   4   1       79.87      109.39      3.54 o
   1   4   1       57.71       66.61      1.56 o
   2   4   1       33.12       37.49      1.49 o
   3   4   1        1.52        1.10      0.25 o
   4   4   1      112.01      109.29      2.16 o
   5   4   1       12.44       13.60      0.66 o
   6   4   1       38.17       36.14      1.08 o
   7   4   1        9.94        8.24      0.90 o
 -11   5   1       41.98       47.63      1.83 o
 -10   5   1        3.22        1.58      0.64 o
  -9   5   1       14.82       14.82      0.84 o
  -8   5   1       38.55       41.59      1.20 o
  -7   5   1        0.02        0.25      0.29 o
  -6   5   1      208.98      230.09      4.29 o
  -5   5   1        1.24        1.15      0.27 o
  -4   5   1      434.13      425.85      6.75 o
  -3   5   1      888.65      926.43     13.11 o
  -2   5   1       84.96       78.14      1.50 o
  -1   5   1      385.57      456.08      8.86 o
   0   5   1      374.35      409.71      8.03 o
   1   5   1        1.01        2.13      0.46 o
   2   5   1       12.82       12.46      0.90 o
   3   5   1       76.02       74.41      2.61 o
   4   5   1        7.94        8.78      0.93 o
   5   5   1        2.25        0.34      0.57 o
   6   5   1        8.97        9.68      1.01 o
   7   5   1        0.80        0.02      0.37 o
 -11   6   1        4.34        3.95      0.79 o
 -10   6   1        3.01        1.93      0.53 o
  -9   6   1       26.49       21.48      1.19 o
  -8   6   1        0.00       -0.03      1.06 o
  -7   6   1      134.86      132.16      2.72 o
  -6   6   1        1.84        1.15      0.32 o
  -5   6   1       67.55       60.14      1.41 o
  -4   6   1      261.78      275.50      5.52 o
  -3   6   1       15.33       14.87      0.48 o
  -2   6   1      270.23      296.30      4.42 o
  -1   6   1      135.12      120.12      2.68 o
   0   6   1        0.17        0.26      0.45 o
   1   6   1       37.16       39.90      1.69 o
   2   6   1      223.79      242.54      6.79 o
   3   6   1      161.42      147.45      4.54 o
   4   6   1        1.37        1.12      0.63 o
   5   6   1        0.27        0.65      0.62 o
   6   6   1        3.55        3.79      0.87 o
 -11   7   1       13.82       16.09      0.94 o
 -10   7   1       42.49       45.65      2.48 o
  -9   7   1        1.29        1.07      0.48 o
  -8   7   1        0.23        0.37      0.51 o
  -7   7   1       19.03       19.59      1.17 o
  -6   7   1        1.37        1.13      0.35 o
  -5   7   1       12.54       13.84      0.72 o
  -4   7   1        2.42        0.83      0.37 o
  -3   7   1      127.95      138.91      2.26 o
  -2   7   1       41.68       46.65      1.00 o
  -1   7   1       86.07       88.21      2.16 o
   0   7   1        0.89        0.58      0.46 o
   1   7   1       20.48       21.97      1.31 o
   2   7   1       15.97       17.53      1.21 o
   3   7   1        0.93        0.79      0.60 o
   4   7   1        4.74        5.96      0.95 o
   5   7   1        1.05        0.45      0.68 o
 -10   8   1       52.26       49.69      2.78 o
  -9   8   1       20.14       23.31      1.94 o
  -8   8   1        0.81        0.42      0.80 o
  -7   8   1       16.34       10.80      1.41 o
  -6   8   1        0.79        1.78      0.76 o
  -5   8   1       17.56       18.93      1.55 o
  -4   8   1       42.52       43.78      2.28 o
  -3   8   1      231.58      233.33      4.88 o
  -2   8   1      256.18      258.30      4.90 o
  -1   8   1      404.93      400.18      8.05 o
   0   8   1        3.92        4.13      0.82 o
   1   8   1        0.00       -0.51      0.55 o
   2   8   1        0.25        0.15      0.59 o
   3   8   1        0.75        1.47      0.73 o
   4   8   1        4.50        3.48      0.87 o
 -10   9   1       11.33       12.86      1.74 o
  -9   9   1        0.14        0.23      0.91 o
  -8   9   1        8.51       10.80      1.56 o
  -7   9   1        5.52        4.94      1.08 o
  -6   9   1        0.46       -0.85      0.69 o
  -5   9   1        0.55        0.37      0.75 o
  -4   9   1        2.71        1.66      0.82 o
  -3   9   1        0.93        2.04      0.85 o
  -2   9   1       23.79       28.01      1.50 o
  -1   9   1       34.47       35.15      1.69 o
   0   9   1        0.59        0.60      0.64 o
   1   9   1        2.54        1.65      0.71 o
   2   9   1        1.73        1.24      0.68 o
  -9  10   1       14.30       18.65      1.93 o
  -8  10   1        7.23        9.23      1.40 o
  -7  10   1        2.43        3.31      1.05 o
  -6  10   1        1.00       -0.32      0.81 o
  -5  10   1        4.63        3.86      1.02 o
  -4  10   1        0.38        0.52      0.87 o
  -3  10   1       72.27       67.07      3.11 o
  -2  10   1       17.51       16.04      1.59 o
  -1  10   1       31.22       29.83      1.59 o
   0  10   1       16.40       15.23      1.20 o
   1  10   1        1.37        0.28      0.68 o
  -7  11   1        0.84        1.60      1.03 o
  -6  11   1        3.43        3.22      1.13 o
  -5  11   1        8.00        8.54      1.32 o
  -4  11   1       12.03       13.31      1.65 o
  -3  11   1        2.33        1.07      0.91 o
   0 -11   2        0.04        0.03      0.81 o
   1 -11   2        0.59        0.34      0.68 o
   2 -11   2        0.85        2.54      0.72 o
   3 -11   2        1.43        2.76      0.74 o
   4 -11   2        5.81        5.98      0.88 o
   5 -11   2        3.21        2.97      0.79 o
   6 -11   2        4.09        2.73      0.84 o
   7 -11   2        0.55        1.89      0.80 o
  -2 -10   2        1.32        3.40      0.53 o
  -1 -10   2        7.16        9.24      0.62 o
   0 -10   2        1.75        0.90      0.41 o
   1 -10   2        4.65        4.10      0.79 o
   2 -10   2        0.30        0.14      0.55 o
   3 -10   2       46.36       47.76      1.87 o
   4 -10   2       39.10       39.54      1.70 o
   5 -10   2       11.69       16.73      1.29 o
   6 -10   2        4.79        6.56      0.93 o
   7 -10   2       57.67       55.01      2.06 o
   8 -10   2       19.15       22.17      1.46 o
  -4  -9   2        1.35        0.64      0.44 o
  -3  -9   2        6.44        8.27      0.62 o
  -2  -9   2        9.91       11.64      0.65 o
  -1  -9   2        0.77        0.84      0.36 o
   0  -9   2        6.44        6.60      0.49 o
   1  -9   2        4.47        5.63      0.75 o
   2  -9   2       78.84       76.03      2.36 o
   3  -9   2      153.10      150.61      3.96 o
   4  -9   2       46.07       45.20      1.77 o
   5  -9   2       61.96       61.99      2.15 o
   6  -9   2        6.11        4.95      0.81 o
   7  -9   2        7.45        6.94      0.83 o
   8  -9   2       23.20       20.28      1.24 o
   9  -9   2        4.08        4.91      0.88 o
  -5  -8   2        5.89        7.52      0.57 o
  -4  -8   2        6.61        5.47      0.53 o
  -3  -8   2        4.48        4.45      0.49 o
  -2  -8   2        1.89        2.62      0.43 o
  -1  -8   2        1.03        0.37      0.56 o
   0  -8   2      167.46      175.23      2.84 o
   1  -8   2        6.17        7.40      0.36 o
   2  -8   2        0.44        0.64      0.19 o
   3  -8   2        2.35        1.37      0.48 o
   4  -8   2       77.70       83.30      2.46 o
   5  -8   2        2.62        2.23      0.62 o
   6  -8   2        7.42        8.49      0.89 o
   7  -8   2       14.53       15.96      1.05 o
   8  -8   2        4.51        4.38      0.74 o
   9  -8   2        1.67        0.27      0.53 o
  10  -8   2        0.11        0.02      0.49 o
  -6  -7   2        1.40        0.14      0.36 o
  -5  -7   2        0.64        0.37      0.35 o
  -4  -7   2        0.14        0.29      0.34 o
  -3  -7   2        9.19        8.55      0.60 o
  -2  -7   2       45.97       42.16      1.00 o
  -1  -7   2       71.73       71.47      1.37 o
   0  -7   2       30.03       24.98      0.65 o
   1  -7   2      215.05      203.29      2.62 o
   2  -7   2       67.54       72.65      1.50 o
   3  -7   2       99.08       93.69      2.58 o
   4  -7   2       32.82       42.27      1.53 o
   5  -7   2      193.37      191.97      4.71 o
   6  -7   2       38.86       34.64      1.40 o
   7  -7   2       30.65       31.14      1.34 o
   8  -7   2        6.69        4.14      0.72 o
   9  -7   2       11.44       10.77      0.82 o
  10  -7   2        3.69        3.12      0.74 o
  -7  -6   2        1.39        0.30      0.61 o
  -6  -6   2        7.36        7.21      0.54 o
  -5  -6   2        1.27        0.74      0.33 o
  -4  -6   2        0.35       -0.18      0.26 o
  -3  -6   2        2.13        1.53      0.29 o
  -2  -6   2      121.98      118.59      2.03 o
  -1  -6   2      122.71      132.30      2.17 o
   0  -6   2       67.29       76.95      1.34 o
   1  -6   2      104.45      106.74      1.45 o
   2  -6   2        0.54        0.02      0.16 o
   3  -6   2       10.68        8.77      0.58 o
   4  -6   2       24.22       26.99      1.11 o
   5  -6   2       30.03       30.21      1.26 o
   6  -6   2      441.70      432.39      9.71 o
   7  -6   2       12.05        8.25      0.84 o
   8  -6   2        1.66        0.91      0.58 o
   9  -6   2        3.93        4.67      0.59 o
  10  -6   2        1.92        1.42      0.66 o
  -8  -5   2        0.04       -0.39      0.54 o
  -7  -5   2        0.99        0.32      0.57 o
  -6  -5   2        0.01        0.16      0.31 o
  -5  -5   2        3.39        4.77      0.41 o
  -4  -5   2        0.96        0.92      0.25 o
  -3  -5   2        5.78        6.86      0.39 o
  -2  -5   2       16.44       12.37      0.45 o
  -1  -5   2      515.68      500.11      7.51 o
   0  -5   2      982.59     1050.97     14.95 o
   1  -5   2      107.76      103.97      1.92 o
   2  -5   2      114.52      120.43      2.16 o
   3  -5   2       15.25       14.79      0.42 o
   4  -5   2      129.49      141.30      3.47 o
   5  -5   2      251.94      238.15      5.52 o
   6  -5   2        2.37        1.11      0.48 o
   7  -5   2      106.32       96.02      2.66 o
   8  -5   2      264.55      232.58      4.81 o
   9  -5   2       87.90       88.20      2.65 o
  10  -5   2        0.85        0.13      0.62 o
  -8  -4   2        0.07       -0.25      0.55 o
  -7  -4   2        5.04        5.08      0.77 o
  -6  -4   2      100.51       97.48      1.80 o
  -5  -4   2        9.93        9.99      0.46 o
  -4  -4   2       21.42       26.97      0.69 o
  -3  -4   2       81.98       77.96      1.43 o
  -2  -4   2     1163.55     1355.12     19.24 o
  -1  -4   2       25.81       28.65      0.61 o
   0  -4   2      435.00      441.23     11.05 o
   1  -4   2        7.51       10.45      0.42 o
   2  -4   2     1275.88     1247.93     20.05 o
   3  -4   2       18.09       17.35      0.77 o
   4  -4   2      110.33      108.10      2.71 o
   5  -4   2        0.81        0.99      0.34 o
   6  -4   2        5.80        5.74      0.58 o
   7  -4   2        3.19        3.89      0.56 o
   8  -4   2        9.45        9.38      0.91 o
   9  -4   2       29.12       28.61      1.37 o
  10  -4   2        0.55        0.43      0.61 o
  -9  -3   2        3.80        2.96      0.46 o
  -8  -3   2        0.23        0.75      0.36 o
  -7  -3   2       37.95       35.74      1.04 o
  -6  -3   2        8.10        4.32      0.38 o
  -5  -3   2       48.13       52.90      0.88 o
  -4  -3   2      132.04      148.47      2.37 o
  -3  -3   2        0.75       -0.22      0.15 o
  -2  -3   2        0.03       -0.09      0.11 o
  -1  -3   2      255.26      248.05      6.34 o
   0  -3   2     3683.90     3522.45     86.62 o
   1  -3   2        7.58       12.26      0.93 o
   2  -3   2      217.25      246.56      4.11 o
   3  -3   2      271.69      316.13      5.25 o
   4  -3   2      703.59      754.62     12.26 o
   5  -3   2       21.71       24.12      0.63 o
   6  -3   2        2.76        6.84      0.64 o
   7  -3   2        0.28       -0.44      0.36 o
   8  -3   2       65.29       58.51      1.93 o
   9  -3   2       42.49       45.11      1.75 o
  10  -3   2        5.50        7.75      0.90 o
 -10  -2   2        0.10        0.10      0.38 o
  -9  -2   2        2.50        1.31      0.40 o
  -8  -2   2        0.94        0.39      0.42 o
  -7  -2   2        0.48        0.36      0.25 o
  -6  -2   2       28.42       29.24      0.81 o
  -5  -2   2      360.60      416.75     24.67 o
  -4  -2   2       39.42       27.42      0.96 o
  -3  -2   2      220.27      216.57      5.64 o
  -2  -2   2      733.41      719.03     17.81 o
  -1  -2   2      424.88      479.18     11.92 o
   0  -2   2       51.84       43.77      1.24 o
   1  -2   2     3909.07     3723.29     78.92 o
   2  -2   2      705.15      828.36     13.40 o
   3  -2   2        3.57        1.36      0.22 o
   4  -2   2      378.02      379.41      6.27 o
   5  -2   2      244.96      266.41      4.53 o
   6  -2   2       27.71       22.99      0.78 o
   7  -2   2       60.51       57.73      1.82 o
   8  -2   2       28.63       27.35      1.24 o
   9  -2   2       57.76       55.32      1.94 o
  10  -2   2        8.11        9.43      0.98 o
 -10  -1   2        0.50        0.78      0.56 o
  -9  -1   2        2.02        1.94      0.41 o
  -8  -1   2        6.62        6.20      0.49 o
  -7  -1   2       60.20       59.67      1.30 o
  -6  -1   2       80.99       74.34      1.49 o
  -5  -1   2       84.11       81.34      1.55 o
  -4  -1   2      145.39      139.58      2.42 o
  -3  -1   2       81.23      110.99      1.93 o
  -2  -1   2       81.89       83.35      2.26 o
  -1  -1   2      145.24      158.87      4.08 o
   0  -1   2        7.18        4.38      0.27 o
   1  -1   2     1981.63     2225.17     35.79 o
   2  -1   2     1109.78     1132.53     19.33 o
   3  -1   2     1186.17     1155.72     18.61 o
   4  -1   2      479.99      514.24      8.44 o
   5  -1   2      105.18       95.68      1.84 o
   6  -1   2      256.83      250.24      4.36 o
   7  -1   2        6.14        6.68      0.65 o
   8  -1   2       35.00       34.15      1.43 o
   9  -1   2        1.82        2.21      0.64 o
  10  -1   2        2.01        0.80      0.64 o
 -10   0   2       10.67       11.27      0.92 o
  -9   0   2        8.74        9.13      0.60 o
  -8   0   2       58.56       58.59      1.32 o
  -7   0   2      116.77      107.17      2.03 o
  -6   0   2      141.17      155.73      2.38 o
  -5   0   2      315.14      311.16      4.52 o
  -4   0   2      389.89      404.31      5.78 o
  -3   0   2        6.92        9.96      0.25 o
  -2   0   2     2909.57     2686.85     50.63 o
  -1   0   2      317.31      345.10     14.84 o
   0   0   2     2932.43     2821.19     69.63 o
   1   0   2     1499.76     1522.85     24.43 o
   2   0   2        6.67        6.17      0.26 o
   3   0   2       29.62       23.05      1.39 o
   4   0   2        4.03        3.09      0.26 o
   5   0   2      251.55      237.98      4.13 o
   6   0   2      141.03      140.93      2.65 o
   7   0   2       16.43       15.45      0.70 o
   8   0   2       31.75       34.44      1.43 o
   9   0   2        5.50        6.57      0.79 o
 -11   1   2        1.53        1.87      0.64 o
 -10   1   2        4.77        7.09      0.77 o
  -9   1   2        2.90        4.75      0.63 o
  -8   1   2       45.73       48.34      1.14 o
  -7   1   2        0.18       -0.08      0.24 o
  -6   1   2        0.04        0.32      0.15 o
  -5   1   2       40.54       39.01      0.72 o
  -4   1   2       36.19       25.95      0.50 o
  -3   1   2      143.46      115.99      1.73 o
  -2   1   2     5279.41     4538.81     85.60 o
  -1   1   2     1562.95     1530.02     44.89 o
   0   1   2     1070.56     1119.70     27.61 o
   1   1   2      968.86      956.61     15.36 o
   2   1   2       43.01       52.04      1.03 o
   3   1   2        0.11        1.14      0.18 o
   4   1   2       24.31       21.82      0.65 o
   5   1   2        2.08        1.35      0.28 o
   6   1   2      584.61      560.75      9.33 o
   7   1   2       19.08       17.62      0.75 o
   8   1   2        6.74        6.61      0.65 o
   9   1   2       20.89       24.04      1.25 o
 -11   2   2        0.75        1.08      0.59 o
 -10   2   2        2.20        1.34      0.59 o
  -9   2   2       38.15       48.13      1.61 o
  -8   2   2      105.65      112.72      2.29 o
  -7   2   2        8.65        8.81      0.39 o
  -6   2   2       70.95       70.30      1.20 o
  -5   2   2       82.23       85.33      2.45 o
  -4   2   2       73.82       68.09      1.09 o
  -3   2   2      279.56      269.10     11.57 o
  -2   2   2       90.70       65.19      1.87 o
  -1   2   2      373.15      326.92     29.16 o
   0   2   2     1788.12     1831.19     34.35 o
   1   2   2      230.32      260.53      5.19 o
   2   2   2      161.10      141.62      2.48 o
   3   2   2      229.99      212.36      3.67 o
   4   2   2       22.95       20.37      0.65 o
   5   2   2      119.44      115.77      2.25 o
   6   2   2       82.15       77.82      1.70 o
   7   2   2       58.83       53.78      1.37 o
   8   2   2        7.18        8.62      0.66 o
 -11   3   2        6.80        7.99      0.87 o
 -10   3   2       38.19       37.91      1.48 o
  -9   3   2       30.09       31.25      1.29 o
  -8   3   2       29.70       35.88      1.03 o
  -7   3   2       21.98       24.79      0.79 o
  -6   3   2      175.98      177.40      2.70 o
  -5   3   2        0.92        7.97      0.75 o
  -4   3   2     1404.01     1538.41     21.54 o
  -3   3   2       46.54       44.71      1.74 o
  -2   3   2      123.13      108.95      3.51 o
  -1   3   2      340.27      307.51      9.22 o
   0   3   2     1093.92     1029.87     28.57 o
   1   3   2      162.47      146.44      2.58 o
   2   3   2       20.76       25.08      0.66 o
   3   3   2       31.26       23.82      0.69 o
   4   3   2       11.24       10.38      1.42 o
   5   3   2        0.43       -0.36      0.34 o
   6   3   2       18.61       14.17      0.69 o
   7   3   2        4.06        5.01      0.51 o
   8   3   2       14.99       16.26      0.94 o
 -11   4   2        3.49        4.52      0.77 o
 -10   4   2        0.02        1.41      0.58 o
  -9   4   2       20.84       20.97      0.88 o
  -8   4   2       48.56       53.59      1.33 o
  -7   4   2      139.38      142.26      2.79 o
  -6   4   2       84.74       77.67      1.32 o
  -5   4   2       18.63       14.84      0.42 o
  -4   4   2      110.16      113.56      2.41 o
  -3   4   2      805.18      887.75     16.86 o
  -2   4   2      286.66      275.97      4.03 o
  -1   4   2      265.64      238.13      5.66 o
   0   4   2       60.86       73.15      1.68 o
   1   4   2        0.22        0.23      0.62 o
   2   4   2      332.12      346.65      5.88 o
   3   4   2        1.22        1.03      0.25 o
   4   4   2      119.84      118.17      3.26 o
   5   4   2      101.00       93.70      1.99 o
   6   4   2        0.18       -0.19      0.31 o
   7   4   2       17.18       16.28      1.40 o
 -11   5   2        1.44        0.58      0.63 o
 -10   5   2        5.12        5.69      0.63 o
  -9   5   2       54.67       59.67      1.54 o
  -8   5   2       25.58       26.76      0.93 o
  -7   5   2        0.33        0.99      0.36 o
  -6   5   2       73.60       73.01      1.59 o
  -5   5   2       76.56       82.14      1.38 o
  -4   5   2       40.22       47.53      0.98 o
  -3   5   2       41.90       38.19      0.76 o
  -2   5   2       59.23       66.17      1.17 o
  -1   5   2       25.52       22.41      0.79 o
   0   5   2      126.52      158.24      3.35 o
   1   5   2       32.01       36.48      1.56 o
   2   5   2        8.73        7.59      0.81 o
   3   5   2       31.61       29.99      1.55 o
   4   5   2      102.68       95.87      3.30 o
   5   5   2        0.01       -0.09      0.30 o
   6   5   2        0.02       -0.34      0.35 o
 -10   6   2        9.27        8.42      0.73 o
  -9   6   2       11.76       12.94      0.76 o
  -8   6   2       32.57       30.04      0.99 o
  -7   6   2       25.30       23.14      0.83 o
  -6   6   2       78.26       93.09      3.55 o
  -5   6   2      117.43      112.04      4.08 o
  -4   6   2        0.18       -0.02      0.17 o
  -3   6   2       56.37       57.78      1.08 o
  -2   6   2        1.86        2.36      0.25 o
  -1   6   2       49.77       54.77      2.36 o
   0   6   2      134.01      128.19      2.86 o
   1   6   2      191.70      187.21      5.42 o
   2   6   2        0.55        0.58      0.57 o
   3   6   2        2.52        0.84      0.64 o
   4   6   2        1.87        1.85      0.69 o
   5   6   2        4.56        3.98      0.85 o
 -11   7   2        2.67        2.32      0.97 o
 -10   7   2       25.53       26.77      2.00 o
  -8   7   2        0.48       -0.25      0.69 o
  -7   7   2        0.02        0.18      0.64 o
  -6   7   2       17.30       21.40      1.56 o
  -5   7   2       23.81       25.90      1.67 o
  -4   7   2        1.12        1.68      0.35 o
  -3   7   2        4.02        3.57      0.44 o
  -2   7   2      124.71      134.26      3.04 o
  -1   7   2       24.25       20.18      0.90 o
   0   7   2       53.47       51.28      2.10 o
   1   7   2        1.56        2.49      0.70 o
   2   7   2       39.61       41.94      1.99 o
   3   7   2        0.57       -0.23      0.62 o
   4   7   2       34.87       28.64      1.69 o
 -10   8   2       31.13       32.44      2.25 o
  -9   8   2        0.03       -1.15      0.77 o
  -8   8   2        6.16        4.60      0.97 o
  -7   8   2        6.16        4.14      0.94 o
  -6   8   2       57.17       52.13      2.57 o
  -5   8   2        2.34        3.74      0.82 o
  -4   8   2        4.10        5.66      0.92 o
  -3   8   2       88.45       84.93      2.16 o
  -2   8   2        9.14        8.89      1.08 o
  -1   8   2       79.38       78.79      2.80 o
   0   8   2       19.42       23.16      1.46 o
   1   8   2        7.19        7.97      1.02 o
   2   8   2        6.58        6.28      0.99 o
   3   8   2       18.60       13.57      1.24 o
  -9   9   2        4.58        4.65      1.18 o
  -8   9   2        0.58        0.86      0.86 o
  -7   9   2        3.00        3.93      0.98 o
  -6   9   2        9.90       13.11      1.45 o
  -5   9   2       12.87       11.15      1.38 o
  -4   9   2        2.27        3.33      0.91 o
  -3   9   2        1.22        2.52      0.86 o
  -2   9   2       22.85       25.72      1.14 o
  -1   9   2        0.23       -0.33      0.59 o
   0   9   2       14.30       12.81      1.19 o
   1   9   2        2.94        3.52      0.88 o
   2   9   2        1.48        0.09      0.72 o
  -8  10   2       11.98       11.49      1.59 o
  -7  10   2        6.85        7.66      1.26 o
  -6  10   2        8.23       11.32      1.49 o
  -5  10   2        6.25        4.33      1.04 o
  -4  10   2        0.69        0.70      0.86 o
  -3  10   2        2.95        2.26      0.92 o
  -2  10   2        5.69        7.93      1.01 o
  -1  10   2        1.00        0.21      0.60 o
   0  10   2        1.79        0.13      0.65 o
  -6  11   2       19.32       21.60      1.91 o
  -5  11   2        0.77        0.17      0.95 o
  -4  11   2       25.51       31.70      2.14 o
   0 -11   3       11.76       15.96      1.45 o
   1 -11   3        2.85        1.86      0.77 o
   2 -11   3        0.39        0.88      0.65 o
   3 -11   3       25.26       27.37      1.51 o
   4 -11   3       13.57       12.80      1.20 o
   5 -11   3       25.86       29.08      1.64 o
   6 -11   3        1.11        0.39      0.76 o
   7 -11   3        0.16        1.18      0.80 o
  -2 -10   3        2.86        3.74      0.83 o
  -1 -10   3       11.67       11.88      1.07 o
   0 -10   3        0.09       -0.46      0.39 o
   1 -10   3       14.98       15.43      1.14 o
   2 -10   3       54.70       54.15      2.01 o
   3 -10   3        1.41        1.86      0.68 o
   4 -10   3       38.31       43.23      1.81 o
   5 -10   3        0.32       -0.90      0.60 o
   6 -10   3       15.34       16.82      1.28 o
   7 -10   3       18.01       15.95      1.23 o
   8 -10   3        0.08       -0.54      0.66 o
  -4  -9   3        6.31        8.46      1.08 o
  -3  -9   3        0.87        0.47      0.61 o
  -2  -9   3        6.00        8.86      0.96 o
  -1  -9   3       28.17       27.19      1.39 o
   0  -9   3        2.00        2.31      0.56 o
   1  -9   3        9.45        9.47      0.58 o
   2  -9   3        6.51        5.43      0.73 o
   3  -9   3      165.23      155.19      4.09 o
   4  -9   3        8.57        9.45      0.94 o
   5  -9   3       88.76       95.13      2.89 o
   6  -9   3        9.55       10.47      1.10 o
   7  -9   3        1.51        2.13      0.70 o
   8  -9   3        3.76        3.84      0.79 o
   9  -9   3       17.59       14.48      1.15 o
  -5  -8   3        4.75        3.74      0.84 o
  -4  -8   3        2.73        5.21      0.83 o
  -3  -8   3        1.21        1.03      0.60 o
  -2  -8   3       65.89       71.45      2.52 o
  -1  -8   3      139.83      137.45      4.05 o
   0  -8   3       47.25       45.19      1.69 o
   1  -8   3       21.62       20.57      0.72 o
   2  -8   3        0.59        0.25      0.43 o
   3  -8   3        5.68        6.07      0.69 o
   4  -8   3       25.57       22.66      1.22 o
   5  -8   3       55.81       65.81      2.19 o
   6  -8   3       39.91       42.64      1.72 o
   7  -8   3      128.11      113.33      3.23 o
   8  -8   3        4.68        5.17      0.79 o
   9  -8   3       10.19       10.50      1.01 o
  -6  -7   3        1.64        1.29      0.66 o
  -5  -7   3        3.78        7.39      0.88 o
  -4  -7   3        1.51        3.81      0.73 o
  -3  -7   3       38.71       45.19      1.85 o
  -2  -7   3       27.60       29.37      1.36 o
  -1  -7   3      120.77      116.05      3.43 o
   0  -7   3       34.03       36.84      1.39 o
   1  -7   3        1.28        1.03      0.27 o
   2  -7   3        7.32        6.39      0.39 o
   3  -7   3        2.59        3.49      0.55 o
   4  -7   3       13.22       15.30      1.00 o
   5  -7   3      363.91      360.78      8.30 o
   6  -7   3        2.65        3.27      0.63 o
   7  -7   3        0.76        0.64      0.58 o
   8  -7   3       31.45       29.89      1.41 o
   9  -7   3        0.07       -0.12      0.58 o
  -7  -6   3        3.99        2.51      0.73 o
  -6  -6   3       12.34       14.93      1.11 o
  -5  -6   3        5.35        2.93      0.67 o
  -4  -6   3      152.00      141.72      4.21 o
  -3  -6   3       47.28       52.54      1.91 o
  -2  -6   3       19.56       18.67      0.98 o
  -1  -6   3       44.52       37.44      1.40 o
   0  -6   3       42.88       42.67      1.46 o
   1  -6   3       43.05       42.69      0.99 o
   2  -6   3       39.86       28.96      0.74 o
   3  -6   3       63.17       64.98      1.93 o
   4  -6   3      242.99      243.68      5.75 o
   5  -6   3       91.01      104.90      2.88 o
   6  -6   3      136.21      138.75      3.60 o
   8  -6   3        8.26        7.85      0.82 o
   9  -6   3        1.32        0.74      0.61 o
  10  -6   3        1.27        1.83      0.72 o
  -8  -5   3        6.00        5.54      0.86 o
  -7  -5   3       16.83       15.98      1.14 o
  -6  -5   3       21.00       18.59      1.16 o
  -5  -5   3        4.02        4.77      0.67 o
  -4  -5   3        4.01        7.37      0.71 o
  -3  -5   3      111.07      109.99      3.26 o
  -2  -5   3       14.33       17.59      0.88 o
  -1  -5   3        3.41        3.30      0.41 o
   0  -5   3       86.89       83.08      2.38 o
   1  -5   3      132.20      169.32      2.98 o
   2  -5   3        0.20        0.79      0.70 o
   3  -5   3        2.74        4.84      0.27 o
   4  -5   3        6.30        6.51      0.64 o
   5  -5   3      332.50      305.23      6.99 o
   6  -5   3       83.95       77.65      2.28 o
   7  -5   3       28.33       23.76      1.18 o
   8  -5   3        7.01        4.59      0.68 o
   9  -5   3        2.56        3.07      0.68 o
  10  -5   3        0.96        0.95      0.69 o
  -9  -4   3        0.05       -0.35      0.56 o
  -8  -4   3       61.51       55.40      2.20 o
  -7  -4   3       39.37       40.80      1.75 o
  -6  -4   3       27.93       26.25      1.31 o
  -5  -4   3       41.50       38.88      1.54 o
  -4  -4   3       38.46       39.00      1.47 o
  -3  -4   3      197.70      212.85      5.69 o
  -2  -4   3       42.35       36.56      1.31 o
  -1  -4   3       11.25       15.50      0.71 o
   0  -4   3       58.30       57.81      1.70 o
   1  -4   3      125.01      115.75      2.11 o
   2  -4   3      133.36      118.94      2.13 o
   3  -4   3       10.18        9.37      0.85 o
   4  -4   3        0.27        3.83      0.24 o
   5  -4   3       11.58       11.16      0.74 o
   6  -4   3      126.44      115.37      3.03 o
   7  -4   3       72.35       67.34      2.07 o
   8  -4   3        3.64        4.53      0.65 o
   9  -4   3       39.45       37.91      1.63 o
  10  -4   3        1.35        0.13      0.66 o
  -9  -3   3        4.68        4.56      0.79 o
  -8  -3   3        1.24        1.19      0.56 o
  -7  -3   3       11.48        9.72      0.84 o
  -6  -3   3        8.62        7.85      0.72 o
  -5  -3   3       32.97       30.76      1.26 o
  -4  -3   3       70.40       69.69      2.18 o
  -3  -3   3       43.02       34.03      1.24 o
  -2  -3   3       27.94       29.05      1.05 o
  -1  -3   3       70.68       74.81      2.13 o
   0  -3   3       54.42       60.59      1.18 o
   1  -3   3        3.91        2.62      0.20 o
   2  -3   3      108.75      115.47      2.07 o
   3  -3   3      211.38      239.77      4.06 o
   4  -3   3       21.54       10.98      1.02 o
   5  -3   3      109.69      106.41      2.76 o
   6  -3   3        0.04        0.39      0.37 o
   7  -3   3        0.91        0.83      0.45 o
   8  -3   3       18.03       15.84      1.03 o
   9  -3   3        0.21        1.01      0.60 o
  10  -3   3        3.12        2.93      0.77 o
 -10  -2   3        1.61        0.72      0.42 o
  -9  -2   3       12.12       11.50      0.67 o
  -8  -2   3       66.28       62.31      1.46 o
  -7  -2   3       92.60       93.72      1.90 o
  -6  -2   3      115.07      124.77      2.34 o
  -5  -2   3      108.35      121.32      2.24 o
  -4  -2   3       37.71       32.44      1.20 o
  -3  -2   3      629.85      603.57     15.08 o
  -2  -2   3      140.53      156.24      4.14 o
  -1  -2   3       18.47       11.80      0.53 o
   0  -2   3        4.86        5.59      0.64 o
   1  -2   3      838.15      819.93     16.61 o
   2  -2   3     4042.75     4608.06     73.79 o
   3  -2   3      801.99      893.46     14.42 o
   4  -2   3       13.60       13.35      0.47 o
   5  -2   3       33.47       33.94      0.86 o
   6  -2   3      360.24      345.37      7.82 o
   7  -2   3       71.07       72.13      2.18 o
   8  -2   3        0.27       -0.38      0.46 o
   9  -2   3        1.10        1.11      0.61 o
 -10  -1   3        7.09        7.78      0.80 o
  -9  -1   3       30.34       27.43      0.92 o
  -8  -1   3       24.00       25.95      0.82 o
  -7  -1   3       92.74       88.08      1.76 o
  -6  -1   3       94.55       93.36      1.79 o
  -5  -1   3        3.42        5.73      0.40 o
  -4  -1   3      652.25      632.48     10.29 o
  -3  -1   3        6.19        5.60      0.43 o
  -2  -1   3      135.71      130.72      3.48 o
  -1  -1   3     1902.13     1830.72     44.97 o
   0  -1   3     1920.83     1944.70     76.99 o
   1  -1   3       26.04       28.47      0.65 o
   2  -1   3        0.78        0.17      0.36 o
   3  -1   3     2449.95     2589.29     41.42 o
   4  -1   3       90.06      101.12      1.91 o
   5  -1   3        4.57        6.49      0.61 o
   6  -1   3       73.31       83.07      1.75 o
   7  -1   3        0.98        0.38      0.43 o
   8  -1   3        2.25        1.04      0.55 o
   9  -1   3       10.01       13.15      1.10 o
 -11   0   3        7.09        7.29      0.82 o
 -10   0   3       36.98       35.63      1.44 o
  -9   0   3       59.52       64.18      1.47 o
  -8   0   3       18.45       16.47      0.65 o
  -7   0   3       18.49       18.04      0.52 o
  -6   0   3        1.38        1.55      0.17 o
  -5   0   3      199.10      203.75      3.02 o
  -4   0   3        6.36        6.52      0.46 o
  -3   0   3     1278.45     1252.55     23.58 o
  -2   0   3     1011.13     1042.11     19.99 o
  -1   0   3       14.88       13.91      0.61 o
   0   0   3       69.00       59.51      1.76 o
   1   0   3      730.74      729.85     11.77 o
   2   0   3      117.17      147.02      7.40 o
   3   0   3       47.39       52.71      1.11 o
   4   0   3       19.61       13.47      0.51 o
   5   0   3      117.34      115.30      2.22 o
   6   0   3        3.90        5.96      0.45 o
   7   0   3       71.65       73.84      1.68 o
   8   0   3        9.82       10.88      0.98 o
   9   0   3        9.02        8.59      0.96 o
 -11   1   3        0.62        0.45      0.56 o
 -10   1   3        2.12        4.84      0.66 o
  -9   1   3       94.49       98.32      2.62 o
  -8   1   3        6.50        5.26      0.41 o
  -7   1   3       24.88       21.13      0.73 o
  -6   1   3      124.93      115.45      1.82 o
  -5   1   3        0.34        0.48      0.22 o
  -4   1   3       14.79       19.75      0.43 o
  -3   1   3      543.20      509.72     27.46 o
  -2   1   3     2487.20     2397.06     45.12 o
  -1   1   3      686.88      675.08     12.83 o
   0   1   3      652.96      610.27     11.59 o
   1   1   3       65.05       71.58      1.34 o
   2   1   3       73.16       64.42      1.27 o
   3   1   3      238.51      258.48      4.42 o
   4   1   3      318.60      310.00      5.28 o
   5   1   3        0.45        1.08      0.44 o
   6   1   3       38.97       43.02      2.40 o
   7   1   3       28.32       26.94      0.93 o
   8   1   3       21.87       22.14      1.21 o
 -11   2   3       16.11       20.35      1.18 o
 -10   2   3       18.97       24.05      1.15 o
  -9   2   3       22.46       20.41      1.01 o
  -8   2   3        0.10       -0.17      0.21 o
  -7   2   3       12.70       11.68      0.43 o
  -6   2   3       13.45       12.41      0.39 o
  -5   2   3      107.07      109.01      1.70 o
  -4   2   3        1.01        0.43      0.14 o
  -3   2   3     1546.27     1505.12     70.64 o
  -2   2   3      220.24      191.59      6.25 o
  -1   2   3        0.10        0.34      0.34 o
   0   2   3      368.43      333.96     10.34 o
   1   2   3        5.16        6.43      0.26 o
   2   2   3       15.92       11.30      0.44 o
   3   2   3      125.51      126.99      2.34 o
   4   2   3      351.20      346.07      5.90 o
   5   2   3      221.78      216.41      3.89 o
   6   2   3       21.98       20.48      0.82 o
   7   2   3        5.46        6.03      0.54 o
   8   2   3        8.43        8.36      0.79 o
 -11   3   3       13.07       15.84      1.06 o
 -10   3   3        2.22        3.13      0.61 o
  -9   3   3       99.81      106.46      2.24 o
  -8   3   3      104.81      103.59      2.14 o
  -7   3   3       12.18       11.43      0.48 o
  -6   3   3        0.61        0.72      0.16 o
  -5   3   3      102.18      109.79      1.71 o
  -4   3   3      223.86      227.74      4.58 o
  -3   3   3        0.31        0.19      0.17 o
  -2   3   3     1266.69     1095.24     64.64 o
  -1   3   3      279.45      258.68      8.93 o
   0   3   3      159.53      192.71      2.85 o
   1   3   3       64.19       83.03      1.36 o
   2   3   3       18.56       26.64      0.70 o
   3   3   3        0.24        0.33      0.22 o
   4   3   3       37.89       42.60      1.09 o
   5   3   3        0.01       -0.05      0.42 o
   6   3   3        1.76        1.65      0.39 o
   7   3   3       40.97       44.33      2.15 o
 -11   4   3       12.08       12.44      1.01 o
 -10   4   3        6.52        7.31      0.58 o
  -9   4   3       19.90       18.86      0.83 o
  -8   4   3      175.66      177.54      3.41 o
  -7   4   3       91.81       92.24      1.90 o
  -6   4   3        2.25        0.28      0.21 o
  -5   4   3       41.60       42.61      1.59 o
  -4   4   3      320.49      353.12      6.94 o
  -3   4   3      483.06      393.14     19.69 o
  -2   4   3       25.67       26.08      0.86 o
  -1   4   3      130.29      124.20      3.96 o
   0   4   3      115.48      125.90      3.11 o
   1   4   3       39.99       43.16      1.16 o
   2   4   3        6.68        5.39      0.40 o
   3   4   3        3.49        6.72      0.47 o
   4   4   3       47.37       48.76      1.22 o
   5   4   3       10.47       10.60      0.63 o
   6   4   3        0.92        0.49      0.44 o
 -10   5   3       13.20       12.25      1.35 o
  -9   5   3       18.71       17.36      1.48 o
  -8   5   3      165.84      169.43      5.74 o
  -7   5   3        0.44        0.81      0.55 o
  -6   5   3       25.85       27.44      1.48 o
  -5   5   3       14.87       20.97      1.01 o
  -4   5   3        0.39        2.21      0.35 o
  -3   5   3      259.87      288.59      5.78 o
  -2   5   3      286.15      282.37      7.06 o
  -1   5   3      145.08      141.63      3.48 o
   0   5   3       32.66       36.77      1.09 o
   1   5   3        9.52        8.47      0.82 o
   2   5   3       79.72       79.86      2.85 o
   3   5   3        5.67        4.23      0.84 o
   4   5   3       35.42       30.56      0.99 o
   5   5   3        0.54        0.21      0.32 o
   6   5   3        2.51        4.87      0.74 o
 -11   6   3        8.03        8.27      1.14 o
 -10   6   3        0.54       -0.53      0.73 o
  -9   6   3        0.65       -0.03      0.69 o
  -8   6   3      196.49      194.15      6.57 o
  -7   6   3       96.03       93.89      3.61 o
  -6   6   3        5.82        6.29      0.99 o
  -5   6   3      332.52      319.28      6.40 o
  -4   6   3       23.58       20.91      0.82 o
  -3   6   3       70.88       63.50      2.33 o
  -2   6   3        1.46        1.14      0.35 o
  -1   6   3      174.11      171.75      3.69 o
   0   6   3        0.22       -0.57      0.40 o
   1   6   3       79.89       81.89      2.92 o
   2   6   3       40.87       44.31      2.02 o
   3   6   3       42.38       39.97      1.96 o
   4   6   3        6.68        8.33      1.07 o
   5   6   3        0.05        0.10      0.70 o
 -11   7   3        2.69        1.40      0.94 o
 -10   7   3        0.12       -1.11      0.79 o
  -9   7   3        7.05        5.95      1.05 o
  -8   7   3        0.01        1.17      0.74 o
  -7   7   3       60.09       58.32      2.67 o
  -6   7   3       10.01       10.23      1.19 o
  -5   7   3        8.83        8.69      1.12 o
  -4   7   3        2.93        3.78      0.46 o
  -3   7   3        5.42        7.48      0.66 o
  -2   7   3       12.59       13.69      0.77 o
  -1   7   3       89.83       90.59      2.24 o
   0   7   3       91.48       89.02      3.14 o
   1   7   3        4.60        5.89      0.95 o
   2   7   3       43.57       40.94      2.03 o
   3   7   3        0.01       -0.79      0.62 o
   4   7   3       11.81       10.96      1.20 o
 -10   8   3        0.87        0.37      0.92 o
  -9   8   3        2.31        3.09      1.01 o
  -8   8   3       45.89       43.24      2.39 o
  -7   8   3        0.28        0.13      0.67 o
  -6   8   3       12.82       14.11      1.41 o
  -5   8   3        7.19        8.46      1.20 o
  -4   8   3        3.92        4.54      0.54 o
  -3   8   3        5.66        8.12      0.70 o
  -2   8   3       14.78       17.32      0.94 o
  -1   8   3        1.23        0.56      0.69 o
   0   8   3       26.96       27.76      1.64 o
   1   8   3       11.09        7.56      1.08 o
   2   8   3        0.01       -0.48      0.67 o
  -9   9   3        0.01       -1.26      0.84 o
  -8   9   3        0.07       -0.72      0.80 o
  -7   9   3        7.17        4.36      1.02 o
  -6   9   3        1.80        1.27      0.81 o
  -5   9   3        7.12        4.98      1.01 o
  -4   9   3       67.42       73.21      3.18 o
  -3   9   3       26.81       27.44      2.18 o
  -2   9   3       74.76       85.25      3.09 o
  -1   9   3        9.02       12.65      1.24 o
   0   9   3        0.70        0.41      0.69 o
   1   9   3        0.03       -0.44      0.69 o
  -8  10   3        5.32        5.68      1.21 o
  -7  10   3        0.01        0.46      0.91 o
  -6  10   3        2.29        1.61      0.97 o
  -5  10   3        0.81        2.26      0.97 o
  -4  10   3        1.24        0.56      0.87 o
  -2  10   3        1.65        2.21      0.79 o
  -1  10   3        0.03        0.13      0.65 o
  -1 -11   4        0.00       -0.29      0.87 o
   0 -11   4        0.49        1.48      0.79 o
   1 -11   4        2.80        1.59      0.71 o
   2 -11   4        7.74        6.92      0.92 o
   3 -11   4        1.07        0.64      0.69 o
   4 -11   4        0.77        1.06      0.75 o
   5 -11   4        3.97        4.10      0.92 o
   6 -11   4        7.22        7.38      1.07 o
  -3 -10   4        8.77        8.63      1.02 o
  -2 -10   4        5.46        6.51      0.91 o
  -1 -10   4        9.59       10.26      0.98 o
   0 -10   4       14.07       14.39      1.23 o
   1 -10   4        3.28        2.91      0.72 o
   2 -10   4       16.20       16.06      1.17 o
   3 -10   4       17.59       18.23      1.25 o
   4 -10   4       49.29       52.52      2.05 o
   5 -10   4        3.82        3.72      0.87 o
   6 -10   4       10.62       10.43      1.17 o
   7 -10   4        0.60       -0.33      0.69 o
  -4  -9   4        5.57        7.54      0.99 o
  -3  -9   4        4.87        4.40      0.79 o
  -2  -9   4        9.39       10.20      0.96 o
  -1  -9   4        1.17        1.72      0.55 o
   0  -9   4       18.57       17.17      0.76 o
   1  -9   4       46.88       41.75      1.68 o
   2  -9   4       56.73       58.56      2.05 o
   3  -9   4       11.94        9.71      1.01 o
   4  -9   4       99.26      105.06      3.12 o
   5  -9   4       48.12       55.12      2.13 o
   6  -9   4       36.50       37.19      1.76 o
   7  -9   4        7.07        5.49      0.85 o
   8  -9   4        0.48       -0.01      0.66 o
  -5  -8   4        0.53        0.78      0.62 o
  -4  -8   4        9.35        9.29      0.96 o
  -3  -8   4       66.23       59.85      2.26 o
  -2  -8   4      217.63      220.43      6.13 o
  -1  -8   4        1.49        2.04      0.57 o
   0  -8   4       21.98       25.80      0.85 o
   1  -8   4       45.78       37.01      1.00 o
   2  -8   4        0.65       -0.18      0.40 o
   3  -8   4        6.30        4.56      0.67 o
   4  -8   4        6.05        7.70      0.81 o
   5  -8   4       13.33       13.71      1.14 o
   6  -8   4       24.15       26.16      1.43 o
   7  -8   4        7.13        8.14      0.91 o
   8  -8   4       10.67       10.11      1.01 o
   9  -8   4        7.35        6.52      0.92 o
  -6  -7   4        0.02       -0.14      0.52 o
  -5  -7   4       11.75       12.85      1.04 o
  -4  -7   4       21.80       18.03      1.17 o
  -3  -7   4        1.23        0.84      0.53 o
  -2  -7   4      120.72      117.68      3.52 o
  -1  -7   4        1.98        2.03      0.48 o
   0  -7   4        0.33        0.20      0.23 o
   1  -7   4        0.10        0.14      0.20 o
   2  -7   4        0.46        0.60      0.29 o
   3  -7   4        4.80        6.10      0.66 o
   4  -7   4       64.34       70.13      2.21 o
   5  -7   4       89.02       94.81      2.81 o
   6  -7   4      350.49      337.71      7.89 o
   7  -7   4       36.39       37.65      1.60 o
   8  -7   4       17.84       15.31      1.12 o
   9  -7   4        9.58       10.56      1.01 o
  -7  -6   4        0.08       -0.29      0.53 o
  -6  -6   4        7.47        6.41      0.83 o
  -5  -6   4       27.47       29.36      1.46 o
  -4  -6   4      139.00      136.05      4.06 o
  -3  -6   4       32.50       33.56      1.44 o
  -2  -6   4        0.39       -0.25      0.31 o
  -1  -6   4       15.15       16.62      0.86 o
   0  -6   4        4.55        5.46      0.57 o
   1  -6   4      272.34      270.41      4.66 o
   2  -6   4        3.14        1.57      0.83 o
   3  -6   4       42.24       41.65      1.49 o
   4  -6   4      154.52      167.94      4.21 o
   5  -6   4       11.90       15.08      1.00 o
   6  -6   4      196.96      185.07      4.65 o
   7  -6   4       15.78       12.25      0.96 o
   8  -6   4       14.58       11.33      1.01 o
   9  -6   4        3.08        1.64      0.67 o
  -8  -5   4        0.15        0.24      0.59 o
  -7  -5   4        1.06        0.22      0.53 o
  -6  -5   4        2.66        4.10      0.69 o
  -5  -5   4       12.90       17.22      1.05 o
  -4  -5   4       34.36       35.28      1.46 o
  -3  -5   4       16.19       18.30      0.96 o
  -2  -5   4       15.63       13.09      0.76 o
  -1  -5   4        2.55        5.57      0.50 o
   0  -5   4      308.42      307.95      5.23 o
   1  -5   4       21.10       12.75      0.48 o
   2  -5   4        6.68       11.03      0.43 o
   3  -5   4      164.22      154.30      2.78 o
   4  -5   4       10.97        9.42      0.80 o
   5  -5   4       36.18       35.89      1.39 o
   6  -5   4        9.97        8.98      0.89 o
   7  -5   4        0.58        0.83      0.52 o
   8  -5   4       13.41       10.70      0.96 o
   9  -5   4        1.33        1.03      0.63 o
  -9  -4   4       18.93       22.50      1.42 o
  -8  -4   4        2.51        1.36      0.62 o
  -7  -4   4        9.14        7.10      0.84 o
  -6  -4   4        5.85        6.84      0.79 o
  -5  -4   4       39.22       48.09      1.79 o
  -4  -4   4        1.01        0.14      0.32 o
  -3  -4   4       64.79       63.79      2.05 o
  -2  -4   4      204.68      209.18      5.54 o
  -1  -4   4       34.57       33.33      1.19 o
   0  -4   4        0.89        0.59      0.20 o
   1  -4   4      271.05      268.49      5.17 o
   2  -4   4      109.69      112.60      2.08 o
   3  -4   4       29.64       37.41      0.88 o
   4  -4   4       24.47       24.54      1.01 o
   5  -4   4        3.25        2.92      0.52 o
   6  -4   4        4.02        3.09      0.56 o
   7  -4   4       59.34       48.11      1.69 o
   8  -4   4       81.79       72.32      2.32 o
   9  -4   4        0.13        0.27      0.60 o
  -9  -3   4        3.79        6.60      0.89 o
  -8  -3   4        3.37        3.08      0.67 o
  -7  -3   4       62.77       62.77      2.24 o
  -6  -3   4       17.10       15.72      0.95 o
  -5  -3   4       10.70       10.99      0.78 o
  -4  -3   4      306.55      348.49      9.01 o
  -3  -3   4       14.43       10.48      0.66 o
  -2  -3   4        1.03        0.95      0.26 o
  -1  -3   4      719.10      730.35     18.16 o
   0  -3   4      121.05      109.56      2.77 o
   1  -3   4      244.31      271.92      4.59 o
   2  -3   4      640.54      751.38     18.65 o
   3  -3   4        2.54        4.33      0.30 o
   4  -3   4       98.08      118.33      2.20 o
   5  -3   4        0.05       -0.40      0.34 o
   6  -3   4        0.13        0.12      0.40 o
   7  -3   4        1.87        1.84      0.56 o
   8  -3   4       16.57       14.01      1.05 o
   9  -3   4        0.00        0.92      0.62 o
 -10  -2   4       16.64       21.55      0.91 o
  -9  -2   4       16.20       15.61      0.80 o
  -8  -2   4       15.15       13.74      0.69 o
  -7  -2   4       34.17       37.30      1.55 o
  -6  -2   4       59.97       59.79      2.04 o
  -5  -2   4        3.58        4.93      0.56 o
  -4  -2   4       44.35       44.44      1.53 o
  -3  -2   4      681.73      681.49     17.03 o
  -2  -2   4       61.39       88.53      2.54 o
  -1  -2   4      320.95      287.30      7.36 o
   0  -2   4      471.56      455.08      7.47 o
   1  -2   4     1360.31     1559.96     30.46 o
   2  -2   4      305.48      356.39      5.94 o
   3  -2   4       54.72       54.56      1.16 o
   4  -2   4      175.37      168.80      3.02 o
   5  -2   4      122.87      127.27      2.39 o
   6  -2   4        0.74        1.03      0.45 o
   7  -2   4       17.80       18.95      1.08 o
   8  -2   4       39.38       37.27      1.56 o
   9  -2   4        9.43       12.88      1.13 o
 -10  -1   4       48.79       52.77      1.38 o
  -9  -1   4       42.56       42.56      1.16 o
  -8  -1   4       57.84       61.12      1.39 o
  -7  -1   4      212.21      210.04      3.71 o
  -6  -1   4        4.93        6.09      0.63 o
  -5  -1   4      164.51      162.61      4.47 o
  -4  -1   4      105.23       93.99      2.74 o
  -3  -1   4        8.41        5.81      0.49 o
  -1  -1   4      380.05      350.71      7.59 o
   0  -1   4        7.37       11.85      0.39 o
   1  -1   4     1890.08     2018.50     32.28 o
   2  -1   4     1137.91     1244.93     24.30 o
   3  -1   4        6.41        5.15      0.37 o
   4  -1   4       48.95       41.63      1.00 o
   5  -1   4       33.31       33.35      0.93 o
   6  -1   4       61.83       62.78      1.46 o
   7  -1   4       10.26       11.61      0.93 o
   8  -1   4        0.09       -0.43      0.53 o
 -11   0   4        7.16        9.58      0.94 o
 -10   0   4        3.62        4.00      0.62 o
  -9   0   4       21.47       17.96      0.73 o
  -8   0   4        0.87        1.27      0.30 o
  -7   0   4        0.23        0.22      0.19 o
  -6   0   4       61.16       68.96      1.20 o
  -5   0   4       43.29       42.02      0.80 o
  -4   0   4      130.22      131.71      2.74 o
  -3   0   4      248.47      233.48     10.12 o
  -2   0   4     2409.67     2398.93    143.50 o
  -1   0   4     1227.36     1382.64     34.10 o
   0   0   4      515.32      494.49      8.06 o
   1   0   4        0.03        0.57      0.15 o
   2   0   4       18.52       17.69      0.56 o
   3   0   4        2.47        2.35      0.54 o
   4   0   4        3.15        2.67      0.33 o
   5   0   4       85.71       86.83      1.80 o
   6   0   4      101.98      105.09      2.17 o
   7   0   4        7.13        7.53      0.85 o
   8   0   4        7.85        8.49      0.88 o
 -11   1   4       17.29       18.03      1.10 o
 -10   1   4       36.97       42.27      1.52 o
  -9   1   4       17.43       17.14      0.70 o
  -8   1   4       32.97       30.86      0.75 o
  -7   1   4      237.54      232.99      3.51 o
  -6   1   4        0.13        0.13      0.14 o
  -5   1   4      178.05      167.39      2.85 o
  -4   1   4     1181.88     1106.81     26.46 o
  -3   1   4        5.15        0.43      0.25 o
  -2   1   4      847.91      805.14     19.23 o
  -1   1   4       11.74        6.84      0.39 o
   0   1   4       62.09       69.36      2.16 o
   1   1   4      339.74      343.32      5.70 o
   2   1   4      291.55      324.38      5.76 o
   3   1   4       12.38        8.10      0.43 o
   4   1   4      296.39      304.43      5.24 o
   5   1   4        6.09        6.51      0.49 o
   6   1   4      171.94      175.88      3.57 o
   7   1   4        7.61        8.59      0.65 o
   8   1   4        2.01        0.64      0.61 o
 -11   2   4       11.40       14.64      1.01 o
 -10   2   4        2.64        3.50      0.58 o
  -9   2   4       54.58       50.59      1.30 o
  -8   2   4        6.24        7.55      0.69 o
  -7   2   4        2.59        3.71      0.27 o
  -6   2   4       66.20       79.25      1.32 o
  -5   2   4      642.10      587.18      9.20 o
  -4   2   4      274.39      230.45      4.06 o
  -3   2   4       47.39       53.02      2.60 o
  -2   2   4      465.64      477.76     16.23 o
  -1   2   4      171.82      164.67      3.38 o
   0   2   4        2.92        2.52      0.33 o
   1   2   4      302.13      297.60      4.99 o
   2   2   4       81.56       86.01      1.68 o
   3   2   4      228.18      217.65      3.82 o
   4   2   4       87.83       81.98      2.27 o
   5   2   4        5.47        6.53      0.51 o
   6   2   4       12.03       10.46      0.93 o
   7   2   4        2.89        2.07      0.46 o
 -11   3   4       50.61       59.23      1.92 o
 -10   3   4      114.43      121.56      3.11 o
  -9   3   4       32.83       40.93      1.14 o
  -8   3   4       10.75        8.05      0.54 o
  -7   3   4       65.37       54.85      1.03 o
  -6   3   4       34.90       33.51      0.68 o
  -5   3   4       41.10       45.14      0.81 o
  -4   3   4       16.91       13.55      0.60 o
  -3   3   4       58.69       50.81      1.27 o
  -2   3   4        0.91        1.46      0.38 o
  -1   3   4        4.66        6.74      0.43 o
   0   3   4       89.29       95.12      2.25 o
   1   3   4        0.84        0.39      0.13 o
   2   3   4       46.80       51.09      1.14 o
   3   3   4       26.39       22.72      0.74 o
   4   3   4        0.02       -0.11      0.35 o
   5   3   4        5.11        7.19      0.59 o
   6   3   4       10.78        8.99      0.85 o
 -10   4   4        3.98        3.51      0.79 o
  -9   4   4      221.43      235.21      7.59 o
  -8   4   4       44.76       41.98      2.00 o
  -7   4   4       11.35       11.54      0.63 o
  -6   4   4      104.22      101.81      2.30 o
  -5   4   4       25.25       32.00      0.98 o
  -4   4   4        0.26        0.41      0.25 o
  -3   4   4      244.03      253.76     10.78 o
  -2   4   4       14.31       17.24      0.96 o
  -1   4   4       47.15       41.09      1.14 o
   0   4   4       26.40       25.79      0.85 o
   1   4   4        3.15        6.10      0.72 o
   2   4   4       82.91       74.01      1.56 o
   3   4   4       94.19       90.25      1.88 o
   4   4   4        4.87        5.54      0.48 o
   5   4   4        0.29        0.19      0.32 o
   6   4   4        0.17        0.09      0.37 o
 -11   5   4        5.92        6.05      1.02 o
 -10   5   4       33.44       36.14      2.05 o
  -9   5   4       22.96       25.29      1.69 o
  -8   5   4       33.80       34.93      1.93 o
  -7   5   4       16.22       14.62      1.25 o
  -6   5   4       25.17       21.38      0.83 o
  -5   5   4       39.49       39.97      1.17 o
  -4   5   4       94.28       96.44      2.23 o
  -3   5   4       70.22       71.27      1.77 o
  -2   5   4        0.01        0.71      0.56 o
  -1   5   4        7.34        6.99      0.71 o
   0   5   4        1.73        2.69      0.85 o
   1   5   4       37.99       41.08      1.86 o
   2   5   4      115.29      114.90      3.83 o
   3   5   4       38.78       37.34      1.87 o
   4   5   4        4.94        4.73      0.90 o
   5   5   4        0.02       -0.40      0.67 o
 -11   6   4        0.05       -0.61      0.79 o
 -10   6   4       10.98        9.32      1.38 o
  -9   6   4       66.44       72.04      3.07 o
  -8   6   4       95.16       91.69      3.61 o
  -7   6   4       98.43      112.43      4.14 o
  -6   6   4       93.93       86.80      3.32 o
  -5   6   4        0.88        0.28      0.32 o
  -4   6   4       87.59       84.72      5.49 o
  -3   6   4       40.93       45.52      1.34 o
  -2   6   4       22.41       20.65      0.87 o
  -1   6   4       52.30       52.41      1.48 o
   0   6   4       15.89       16.85      1.19 o
   1   6   4       26.87       28.36      1.62 o
   2   6   4        2.43        4.02      0.85 o
   3   6   4        5.08        5.53      1.02 o
   4   6   4        7.21        6.39      1.06 o
 -10   7   4        7.41        6.93      1.13 o
  -9   7   4        7.16        8.13      1.14 o
  -8   7   4       39.25       45.48      2.36 o
  -7   7   4       87.49       79.83      3.28 o
  -6   7   4       17.61       19.78      1.48 o
  -5   7   4        0.19        0.27      0.36 o
  -4   7   4        1.38        1.03      0.40 o
  -3   7   4        6.88        5.31      0.74 o
  -2   7   4      102.89       99.28      2.44 o
  -1   7   4       12.30       12.81      1.14 o
   0   7   4       33.06       37.86      1.92 o
   1   7   4        0.78        0.49      0.70 o
   2   7   4       37.47       36.87      2.02 o
   3   7   4        9.63        9.14      1.22 o
 -10   8   4        3.03        2.30      1.03 o
  -9   8   4        0.94        0.22      0.84 o
  -8   8   4        0.94       -0.33      0.78 o
  -7   8   4        2.27        2.96      0.87 o
  -6   8   4        6.11        7.01      1.02 o
  -5   8   4        5.14        4.48      0.90 o
  -4   8   4       15.84       17.32      0.91 o
  -3   8   4        5.42        5.59      0.88 o
  -2   8   4       54.71       53.23      2.26 o
  -1   8   4       39.20       41.43      2.05 o
   0   8   4        0.16       -0.18      0.63 o
   1   8   4        1.02        1.17      0.80 o
   2   8   4        0.02       -0.88      0.70 o
  -9   9   4        0.20       -0.62      0.89 o
  -8   9   4        4.72        4.25      1.09 o
  -7   9   4       31.72       31.48      2.07 o
  -6   9   4       34.51       40.95      2.29 o
  -5   9   4       27.57       32.24      2.01 o
  -4   9   4       50.48       50.80      2.50 o
  -3   9   4       20.34       21.98      1.10 o
  -2   9   4        0.06       -0.11      0.60 o
  -1   9   4        1.53        2.07      0.86 o
   0   9   4        4.16        4.67      1.07 o
  -7  10   4        1.82        0.21      0.98 o
  -6  10   4        0.03       -0.27      0.90 o
  -5  10   4       25.07       27.62      1.97 o
  -4  10   4        1.63       -0.34      0.88 o
   0 -11   5        2.44        1.83      0.80 o
   1 -11   5        0.02        0.06      0.66 o
   2 -11   5        1.44        0.52      0.65 o
   3 -11   5        6.21        5.18      0.89 o
   4 -11   5       20.84       22.04      1.48 o
   5 -11   5        0.60        1.14      0.82 o
  -3 -10   5        0.60        1.03      0.71 o
  -2 -10   5       18.62       19.47      1.27 o
  -1 -10   5        6.79        8.12      0.69 o
   0 -10   5       23.37       24.92      1.44 o
   1 -10   5        0.55        0.16      0.63 o
   2 -10   5       94.46       91.35      2.88 o
   3 -10   5       72.49       75.56      2.58 o
   4 -10   5        1.82        0.54      0.72 o
   5 -10   5       10.48       10.68      1.18 o
   6 -10   5        0.04        0.24      0.77 o
   7 -10   5        0.42       -1.02      0.68 o
  -4  -9   5        5.90        7.97      0.97 o
  -3  -9   5       21.56       23.07      1.37 o
  -2  -9   5        2.88        3.31      0.70 o
  -1  -9   5        2.80        4.14      0.68 o
   0  -9   5       22.10       21.45      0.84 o
   1  -9   5        4.57        4.03      0.72 o
   2  -9   5        6.85       12.15      1.03 o
   3  -9   5      222.05      218.46      5.52 o
   4  -9   5       34.81       36.09      1.73 o
   5  -9   5        0.02       -0.92      0.61 o
   6  -9   5       20.92       24.72      1.49 o
   7  -9   5       22.56       21.31      1.34 o
  -5  -8   5        8.52        7.46      0.95 o
  -4  -8   5       15.46       13.73      1.10 o
  -3  -8   5       19.55       21.29      1.27 o
  -2  -8   5        6.21        4.40      0.73 o
  -1  -8   5        3.66        3.49      0.60 o
   0  -8   5        3.92        3.10      0.39 o
   1  -8   5       24.89       20.63      0.73 o
   2  -8   5       16.41       16.24      1.04 o
   3  -8   5       48.88       49.38      1.85 o
   4  -8   5        2.69        1.13      0.62 o
   5  -8   5       52.33       55.80      2.07 o
   6  -8   5        5.02        5.51      0.82 o
   7  -8   5       43.94       46.37      1.88 o
   8  -8   5        8.97       11.05      1.09 o
  -6  -7   5        2.65        2.10      0.70 o
  -5  -7   5       12.50       11.49      1.03 o
  -4  -7   5       97.81       99.92      3.25 o
  -3  -7   5        0.46        0.60      0.54 o
  -2  -7   5        4.12        3.08      0.59 o
  -1  -7   5       11.64        9.09      0.75 o
   0  -7   5       24.96       23.50      0.77 o
   1  -7   5      127.19      123.56      2.40 o
   2  -7   5       44.76       36.07      1.45 o
   3  -7   5       12.60       17.17      1.04 o
   4  -7   5      474.02      499.59     11.32 o
   5  -7   5        0.00        0.08      0.59 o
   6  -7   5       21.20       20.14      1.17 o
   7  -7   5       24.80       23.72      1.31 o
   8  -7   5        2.89        2.10      0.73 o
  -7  -6   5        9.92       12.16      1.05 o
  -6  -6   5        0.30        0.70      0.56 o
  -5  -6   5        0.18        0.81      0.58 o
  -4  -6   5       35.45       33.10      1.51 o
  -3  -6   5      129.87      117.41      3.52 o
  -2  -6   5       25.97       22.59      1.10 o
  -1  -6   5      152.43      159.30      4.42 o
   0  -6   5      280.96      286.53      4.98 o
   1  -6   5       45.44       39.83      1.00 o
   2  -6   5        0.51        0.12      0.26 o
   3  -6   5       11.56        7.06      0.75 o
   4  -6   5      362.61      355.49      8.20 o
   5  -6   5      191.58      175.45      4.44 o
   6  -6   5        0.14       -0.29      0.49 o
   7  -6   5        4.78        5.95      0.79 o
   8  -6   5        1.33        3.15      0.72 o
   9  -6   5        0.40       -0.78      0.58 o
  -8  -5   5        0.97        0.87      0.62 o
  -7  -5   5        6.17        4.65      0.78 o
  -6  -5   5        4.16        4.02      0.71 o
  -5  -5   5      163.02      164.98      4.78 o
  -4  -5   5      188.39      186.56      5.22 o
  -3  -5   5       10.31        8.60      0.74 o
  -2  -5   5        6.66        6.83      0.61 o
  -1  -5   5       70.25       77.49      2.37 o
   0  -5   5       44.64       51.51      1.17 o
   1  -5   5        1.32        2.24      0.27 o
   2  -5   5      132.71      128.73      2.42 o
   3  -5   5        0.10        1.89      0.46 o
   4  -5   5      290.01      299.87      6.98 o
   5  -5   5        0.48        0.32      0.49 o
   6  -5   5        2.11        4.28      0.66 o
   7  -5   5        0.22        1.40      0.59 o
   8  -5   5        1.50        1.32      0.60 o
   9  -5   5        6.12        6.49      0.87 o
  -9  -4   5       10.25       11.70      1.12 o
  -8  -4   5        8.24        9.65      0.96 o
  -7  -4   5       17.27       16.98      1.11 o
  -6  -4   5        1.28        0.78      0.48 o
  -5  -4   5        0.05       -0.08      0.40 o
  -4  -4   5       96.26       93.87      2.90 o
  -3  -4   5       14.22       14.10      0.80 o
  -2  -4   5      411.97      383.46      9.85 o
  -1  -4   5      212.27      213.71      5.68 o
   0  -4   5       90.24      105.20      2.00 o
   1  -4   5      192.77      202.14      3.55 o
   2  -4   5      169.66      181.45      3.23 o
   3  -4   5      176.77      175.76      3.16 o
   4  -4   5      241.44      236.38      5.56 o
   5  -4   5      175.05      168.49      4.20 o
   6  -4   5      152.48      143.50      3.72 o
   7  -4   5        5.73        7.90      0.84 o
   8  -4   5        5.95        8.42      0.91 o
   9  -4   5        4.54        3.62      0.79 o
  -9  -3   5        0.96        0.54      0.57 o
  -8  -3   5       24.55       20.16      1.23 o
  -7  -3   5        0.25       -0.14      0.46 o
  -6  -3   5       47.94       43.77      1.71 o
  -5  -3   5      442.06      441.02     11.37 o
  -4  -3   5      113.85      112.40      3.31 o
  -3  -3   5       15.17       16.96      0.87 o
  -2  -3   5       36.63       55.20      1.81 o
  -1  -3   5      258.02      255.43      7.69 o
   0  -3   5       97.69      106.04      1.99 o
   1  -3   5      437.06      491.31      8.13 o
   2  -3   5       26.24       30.25      0.80 o
   3  -3   5       11.48        9.84      0.47 o
   4  -3   5       86.83       95.15      1.89 o
   5  -3   5       27.85       25.53      1.17 o
   6  -3   5       26.56       19.34      1.07 o
   7  -3   5        6.04        6.49      0.76 o
   8  -3   5       20.58       23.35      1.29 o
 -10  -2   5        0.65        0.68      0.62 o
  -9  -2   5        5.54        5.83      0.79 o
  -8  -2   5        0.48       -0.22      0.44 o
  -7  -2   5        2.96        2.17      0.55 o
  -6  -2   5       71.62       65.79      2.23 o
  -5  -2   5      360.54      354.77      9.25 o
  -4  -2   5      707.87      683.71     17.20 o
  -3  -2   5      207.92      213.49      5.70 o
  -2  -2   5        1.29        2.54      0.36 o
  -1  -2   5      203.83      228.37      3.91 o
   0  -2   5        8.15        7.42      0.38 o
   1  -2   5       50.92       55.90      1.20 o
   2  -2   5      192.33      197.66      3.60 o
   3  -2   5       72.55       68.40      1.44 o
   4  -2   5        0.77        1.36      0.27 o
   5  -2   5       49.48       45.77      1.14 o
   6  -2   5       46.44       48.40      1.69 o
   7  -2   5       25.07       25.86      1.25 o
   8  -2   5       34.27       38.23      1.63 o
 -10  -1   5        0.47       -0.35      0.34 o
  -9  -1   5        2.02        1.49      0.38 o
  -8  -1   5       48.42       48.62      1.91 o
  -7  -1   5        3.91        5.70      0.69 o
  -6  -1   5       43.95       45.07      1.68 o
  -5  -1   5        7.01        7.55      0.63 o
  -4  -1   5       27.32       27.08      1.16 o
  -3  -1   5      692.52      637.59     16.04 o
  -2  -1   5      188.87      200.21      5.36 o
  -1  -1   5      562.57      582.52      9.53 o
   0  -1   5        1.53        1.04      0.20 o
   1  -1   5      234.51      216.87      3.88 o
   2  -1   5      322.00      347.11      5.85 o
   3  -1   5       19.58       25.83      1.35 o
   4  -1   5        0.48        0.00      0.30 o
   5  -1   5      108.88       95.02      2.27 o
   6  -1   5       64.99       68.62      2.10 o
   7  -1   5       49.69       49.53      1.80 o
   8  -1   5       69.72       73.83      2.43 o
 -11   0   5        0.06       -0.72      0.48 o
 -10   0   5        7.94        8.12      0.61 o
  -9   0   5        1.89        1.62      0.86 o
  -8   0   5        0.37        0.34      0.23 o
  -7   0   5       10.48        9.94      0.45 o
  -6   0   5       15.40       22.74      0.81 o
  -5   0   5        2.85        3.30      0.32 o
  -4   0   5     1253.23     1381.53     26.16 o
  -3   0   5      429.64      437.97      8.48 o
  -2   0   5       18.76       20.69      0.60 o
  -1   0   5       13.81       21.34      0.98 o
   0   0   5       80.88       82.09      1.72 o
   1   0   5      348.88      342.30     10.46 o
   2   0   5       76.09       65.29      1.36 o
   3   0   5        7.86        9.47      0.48 o
   4   0   5       28.92       26.29      0.80 o
   5   0   5       17.90       16.02      0.68 o
   6   0   5        2.98        3.17      0.72 o
   7   0   5        0.00       -0.09      0.52 o
 -11   1   5        1.01        0.82      0.52 o
 -10   1   5        1.48        1.60      0.49 o
  -9   1   5       21.46       18.05      0.71 o
  -8   1   5      178.20      173.97      2.75 o
  -7   1   5       45.41       43.30      0.89 o
  -6   1   5        0.02        0.66      0.26 o
  -5   1   5       10.82        9.87      1.17 o
  -4   1   5     1141.44     1055.35     33.43 o
  -3   1   5      941.77      971.69     19.50 o
  -2   1   5       28.91       30.69      1.91 o
   0   1   5       15.12       13.72      0.43 o
   1   1   5      275.08      270.34      7.51 o
   2   1   5       30.08       23.36      0.67 o
   3   1   5      101.97       92.37      1.84 o
   4   1   5       71.43       63.53      1.44 o
   5   1   5       56.27       54.63      1.37 o
   6   1   5       13.60       17.11      0.80 o
   7   1   5       13.66       14.51      1.05 o
 -11   2   5        0.74       -0.31      0.46 o
 -10   2   5       14.78       15.25      0.91 o
  -9   2   5        8.77        6.76      0.48 o
  -8   2   5        6.21        7.30      0.45 o
  -7   2   5      258.22      243.74      3.68 o
  -6   2   5       17.29       18.73      0.55 o
  -5   2   5        1.06        2.05      0.30 o
  -4   2   5      121.01      138.22      3.28 o
  -3   2   5      221.68      244.83     13.44 o
  -2   2   5       20.23       23.07      0.76 o
  -1   2   5      322.98      297.40     17.78 o
   0   2   5       46.65       57.34      1.25 o
   1   2   5       20.88       19.22      1.16 o
   2   2   5        3.56        4.98      0.40 o
   3   2   5       15.82       19.44      0.70 o
   4   2   5        1.48        1.01      0.33 o
   5   2   5       27.70       30.27      0.98 o
   6   2   5        0.13       -0.50      0.33 o
 -10   3   5        0.02       -0.27      0.63 o
  -8   3   5       45.36       42.64      1.30 o
  -7   3   5      109.08      113.29      2.58 o
  -6   3   5        7.13        4.77      0.62 o
  -5   3   5       51.95       41.71      1.18 o
  -4   3   5      701.83      636.03     12.29 o
  -3   3   5      446.39      445.00      9.95 o
  -2   3   5       84.20       89.53      4.12 o
  -1   3   5        6.74        6.29      0.88 o
   0   3   5        7.68        6.26      0.49 o
   1   3   5       26.29       26.15      1.35 o
   2   3   5        0.56        0.51      0.49 o
   3   3   5       14.51       14.94      0.70 o
   4   3   5       69.34       74.20      1.67 o
   5   3   5       18.31       16.10      0.90 o
   6   3   5        3.78        4.23      0.51 o
 -11   4   5       18.46       22.27      1.72 o
 -10   4   5        3.80        3.19      0.83 o
  -9   4   5       30.45       27.48      1.68 o
  -8   4   5        5.19        4.38      0.81 o
  -7   4   5      200.16      182.61      7.04 o
  -6   4   5       49.33       43.54      1.69 o
  -5   4   5       87.10       84.27      3.86 o
  -4   4   5       52.13       48.45      2.37 o
  -3   4   5       52.13       57.38      2.89 o
  -2   4   5      496.90      529.11     15.43 o
  -1   4   5       32.87       27.05      0.92 o
   0   4   5        0.00        0.10      0.28 o
   1   4   5        4.27        3.49      0.68 o
   2   4   5        5.54        5.13      0.87 o
   3   4   5       38.81       40.35      1.95 o
   4   4   5        1.33        1.25      0.72 o
   5   4   5        2.90        3.16      0.89 o
 -11   5   5        3.31        3.58      0.96 o
 -10   5   5        0.15       -0.82      0.69 o
  -9   5   5        6.67        5.41      0.92 o
  -8   5   5       62.99       60.27      2.61 o
  -7   5   5        0.77        1.48      0.68 o
  -6   5   5      127.39      112.23      9.31 o
  -5   5   5      110.32      114.69      2.63 o
  -4   5   5       10.08       10.40      0.86 o
  -3   5   5       62.77       71.61      1.99 o
  -2   5   5        0.03        1.00      0.90 o
  -1   5   5        5.56        6.00      0.89 o
   0   5   5       66.77       63.61      2.46 o
   1   5   5       30.07       30.36      1.64 o
   2   5   5        2.44        0.55      0.61 o
   3   5   5       10.07        9.61      1.13 o
   4   5   5        1.40        2.08      0.82 o
 -11   6   5        1.00        0.31      0.83 o
 -10   6   5        1.04        1.21      0.87 o
  -9   6   5       14.07       17.47      1.53 o
  -8   6   5        1.58        1.66      0.79 o
  -7   6   5        0.01       -0.71      0.63 o
  -6   6   5        2.85        2.92      0.46 o
  -5   6   5       27.20       27.90      1.03 o
  -4   6   5        2.05        1.56      0.39 o
  -3   6   5       57.90       57.43      2.04 o
  -2   6   5      142.49      151.20      3.39 o
  -1   6   5        0.01       -0.15      0.54 o
   0   6   5        5.83        4.76      0.86 o
   1   6   5       17.43       17.66      1.33 o
   2   6   5        1.78        2.17      0.81 o
   3   6   5       14.35       14.00      1.39 o
 -10   7   5        0.02       -1.19      0.79 o
  -9   7   5        0.83       -0.94      0.75 o
  -8   7   5       27.63       26.00      1.79 o
  -7   7   5       13.79       13.50      1.35 o
  -6   7   5       19.02       24.34      1.60 o
  -5   7   5       33.03       38.05      1.29 o
  -4   7   5       10.44       11.11      0.79 o
  -3   7   5        0.05       -0.11      0.38 o
  -2   7   5       34.22       32.79      1.21 o
  -1   7   5       59.00       64.64      2.62 o
   0   7   5        0.56        0.24      0.67 o
   1   7   5        2.37        2.20      0.87 o
   2   7   5        4.08        2.23      0.95 o
  -9   8   5        2.47        2.85      1.02 o
  -8   8   5        2.77        5.31      1.05 o
  -7   8   5        4.50        5.80      1.05 o
  -6   8   5        4.04        4.40      0.98 o
  -5   8   5        0.08       -0.47      0.72 o
  -4   8   5       12.31       13.72      1.41 o
  -3   8   5       40.09       38.38      1.37 o
  -2   8   5       12.20       12.81      1.19 o
  -1   8   5        1.51        1.44      0.76 o
   0   8   5        1.61        0.15      0.75 o
  -8   9   5       38.34       47.67      2.59 o
  -7   9   5        8.62       14.51      1.62 o
  -6   9   5        0.26        0.43      0.92 o
  -5   9   5        0.28       -0.37      0.86 o
  -4   9   5        0.70       -0.16      0.80 o
  -3   9   5        0.00       -0.51      0.60 o
  -2   9   5        0.67       -0.46      0.62 o
  -1   9   5        0.57        0.33      0.82 o
   0 -11   6        0.14        0.06      0.70 o
   1 -11   6        0.00       -0.68      0.60 o
   2 -11   6        0.00       -0.64      0.62 o
   3 -11   6        2.45        0.18      0.71 o
   4 -11   6        9.69       13.67      1.32 o
  -2 -10   6        0.72        0.06      0.56 o
  -1 -10   6        1.95        1.11      0.45 o
   0 -10   6        1.85        1.70      0.71 o
   1 -10   6        0.93        1.27      0.64 o
   2 -10   6       12.92       12.85      1.14 o
   3 -10   6       15.25       15.65      1.25 o
   4 -10   6        1.12        0.03      0.73 o
   5 -10   6       33.17       40.80      1.95 o
   6 -10   6       15.93       18.98      1.50 o
  -4  -9   6        0.18        0.33      0.60 o
  -3  -9   6        3.47        5.02      0.83 o
  -2  -9   6       19.02       19.03      1.21 o
  -1  -9   6        7.68        7.79      0.61 o
   0  -9   6        9.25       11.62      1.02 o
   1  -9   6       88.89       84.32      2.66 o
   2  -9   6        0.33        0.54      0.61 o
   3  -9   6       13.12       15.82      1.18 o
   4  -9   6        9.13        6.45      0.95 o
   5  -9   6       21.81       24.08      1.48 o
   6  -9   6       26.72       25.61      1.55 o
   7  -9   6        0.54       -0.13      0.70 o
  -5  -8   6       10.52        9.16      0.98 o
  -4  -8   6        4.32        4.38      0.80 o
  -3  -8   6        3.64        4.12      0.75 o
  -2  -8   6       10.36        8.91      0.86 o
  -1  -8   6       25.80       25.05      1.22 o
   0  -8   6        3.27        4.59      0.67 o
   1  -8   6        4.27        6.63      0.74 o
   2  -8   6       21.24       24.08      1.26 o
   3  -8   6       15.69       16.68      1.13 o
   4  -8   6        6.32        5.13      0.79 o
   5  -8   6        0.03       -0.03      0.65 o
   6  -8   6       11.52       11.41      1.04 o
   7  -8   6       14.53       10.55      1.10 o
  -6  -7   6       14.95       14.49      1.16 o
  -5  -7   6       12.17       10.44      0.99 o
  -4  -7   6       35.75       32.38      1.58 o
  -3  -7   6       39.36       38.56      1.69 o
  -2  -7   6       43.81       41.01      1.65 o
  -1  -7   6       95.25       94.09      2.93 o
   0  -7   6       27.99       23.99      0.81 o
   1  -7   6        8.82        5.47      0.45 o
   2  -7   6       33.94       40.50      1.61 o
   3  -7   6       24.05       23.70      1.30 o
   4  -7   6       56.38       62.84      2.19 o
   5  -7   6       44.30       46.04      1.84 o
   6  -7   6       12.50       12.17      1.02 o
   7  -7   6        0.01        0.11      0.60 o
   8  -7   6       11.37       10.81      1.10 o
  -7  -6   6        4.67        5.43      0.88 o
  -6  -6   6        7.90        7.04      0.90 o
  -5  -6   6      165.59      175.77      5.16 o
  -4  -6   6       26.72       30.35      1.46 o
  -3  -6   6        9.44        8.34      0.79 o
  -2  -6   6      176.54      173.54      4.89 o
  -1  -6   6       59.46       58.42      1.37 o
   0  -6   6        1.87        0.88      0.27 o
   1  -6   6        0.40        0.64      0.26 o
   2  -6   6        4.20        7.02      0.71 o
   3  -6   6       73.50       77.95      2.41 o
   4  -6   6      180.36      184.28      4.69 o
   5  -6   6        6.62        6.96      0.79 o
   6  -6   6        5.03        6.38      0.79 o
   7  -6   6        3.90        4.73      0.77 o
   8  -6   6        4.91        7.61      0.91 o
  -8  -5   6        4.12        6.82      0.93 o
  -7  -5   6       12.32       10.64      0.96 o
  -6  -5   6       92.52       95.66      3.18 o
  -5  -5   6       80.32       84.36      2.84 o
  -4  -5   6       61.44       59.16      2.14 o
  -3  -5   6      182.19      174.05      4.91 o
  -2  -5   6      108.19      110.04      3.28 o
  -1  -5   6        0.47        0.01      0.22 o
   0  -5   6        1.50        0.44      0.24 o
   1  -5   6       87.68       85.33      1.76 o
   2  -5   6      123.03      141.45      2.67 o
   3  -5   6       23.53       19.25      1.06 o
   4  -5   6        0.49        0.08      0.48 o
   5  -5   6       12.27        9.39      0.90 o
   6  -5   6       91.98       82.66      2.54 o
   7  -5   6        9.88        8.59      0.94 o
   8  -5   6        3.42        2.72      0.73 o
  -9  -4   6        1.10        0.63      0.61 o
  -8  -4   6        0.06       -0.26      0.49 o
  -7  -4   6        0.09       -0.18      0.45 o
  -6  -4   6       20.48       20.90      1.20 o
  -5  -4   6      238.10      235.92      6.50 o
  -4  -4   6      189.21      179.28      5.06 o
  -3  -4   6       11.29        8.93      0.73 o
  -2  -4   6        6.77        5.58      0.57 o
  -1  -4   6      283.86      272.30      4.71 o
   0  -4   6      141.18      165.02      3.01 o
   1  -4   6      120.44      121.38      2.32 o
   2  -4   6       10.62       10.83      0.55 o
   3  -4   6       91.34      104.14      5.21 o
   4  -4   6       88.61       91.64      2.59 o
   5  -4   6       57.99       63.82      2.05 o
   6  -4   6      119.70      109.78      3.07 o
   7  -4   6        4.94        4.94      0.74 o
   8  -4   6        6.38        6.73      0.86 o
  -9  -3   6        0.34       -0.11      0.55 o
  -8  -3   6        0.01       -0.55      0.45 o
  -7  -3   6        2.86        3.66      0.66 o
  -6  -3   6       12.36       12.31      0.92 o
  -5  -3   6       62.07       50.57      1.90 o
  -4  -3   6      426.85      421.90     10.93 o
  -3  -3   6       14.07        8.52      0.68 o
  -2  -3   6      265.11      232.83      6.23 o
  -1  -3   6       86.63       80.74      1.63 o
   0  -3   6      166.77      176.10      3.15 o
   1  -3   6      228.74      214.62      3.78 o
   2  -3   6       67.08       78.17      1.63 o
   3  -3   6       32.12       30.41      1.28 o
   4  -3   6       30.54       32.12      0.94 o
   5  -3   6       17.72       22.81      1.12 o
   6  -3   6        0.04        0.58      0.50 o
   7  -3   6       17.09       12.11      0.98 o
   8  -3   6        1.27        0.83      0.64 o
 -10  -2   6        3.25        3.83      0.79 o
  -9  -2   6        6.15        6.44      0.81 o
  -8  -2   6       19.20       21.32      1.24 o
  -7  -2   6      113.08      115.85      3.58 o
  -6  -2   6       19.54       21.47      1.15 o
  -5  -2   6       13.34       10.32      0.81 o
  -4  -2   6       14.65       10.39      0.79 o
  -3  -2   6      323.51      326.66      8.55 o
  -2  -2   6      264.92      257.38      4.42 o
  -1  -2   6        1.00        1.10      0.22 o
   0  -2   6       15.22       14.99      0.54 o
   1  -2   6       31.07       37.77      1.87 o
   2  -2   6      128.06      139.06      2.59 o
   3  -2   6       11.72       11.79      0.58 o
   4  -2   6       11.89       11.36      0.88 o
   5  -2   6        0.34        0.71      0.44 o
   6  -2   6       48.54       45.94      1.68 o
   7  -2   6        0.42        0.42      0.54 o
 -10  -1   6        3.60        4.53      0.80 o
  -9  -1   6        0.02       -0.34      0.47 o
  -8  -1   6        0.02        0.32      0.49 o
  -7  -1   6       11.36       11.09      0.89 o
  -6  -1   6        0.36        0.72      0.44 o
  -5  -1   6        9.68       10.20      0.78 o
  -4  -1   6      195.62      175.85      4.91 o
  -3  -1   6      174.79      185.40      5.13 o
  -2  -1   6        1.81        2.62      0.24 o
  -1  -1   6        9.83        9.55      0.42 o
   0  -1   6      878.89     1015.25     19.78 o
   1  -1   6       66.64       67.21      1.41 o
   2  -1   6       26.64       29.02      0.82 o
   3  -1   6       20.06       17.57      0.67 o
   4  -1   6        3.92        3.61      0.38 o
   5  -1   6        0.16        0.18      0.33 o
   6  -1   6       24.60       26.04      1.22 o
   7  -1   6       44.95       42.80      1.71 o
 -10   0   6        2.40        1.25      0.64 o
  -9   0   6       45.49       47.66      1.98 o
  -8   0   6       10.12       10.19      0.68 o
  -7   0   6       39.90       41.07      1.24 o
  -6   0   6       75.73       74.45      2.47 o
  -5   0   6        0.82        1.82      0.32 o
  -4   0   6       33.28       42.15      1.62 o
  -3   0   6      310.55      335.00      8.80 o
  -2   0   6        0.95        3.25      0.29 o
  -1   0   6      121.93      122.39      3.59 o
   0   0   6        0.69        1.08      0.25 o
   1   0   6      179.48      190.39      3.37 o
   2   0   6       16.45       20.47      0.67 o
   3   0   6        5.83        5.72      0.42 o
   4   0   6        0.09       -0.09      0.28 o
   5   0   6        1.35        0.56      0.34 o
   6   0   6        7.06        8.52      0.88 o
   7   0   6       18.83       23.36      1.32 o
  -9   1   6       30.10       29.27      1.10 o
  -8   1   6       32.33       38.15      1.23 o
  -7   1   6       40.68       41.49      2.24 o
  -6   1   6       26.74       25.34      0.93 o
  -5   1   6      126.02      111.09      3.62 o
  -4   1   6      184.12      172.07      5.07 o
  -3   1   6       33.87       30.42      0.98 o
  -2   1   6       42.46       35.38      1.04 o
  -1   1   6        8.72        6.68      0.64 o
   0   1   6      280.50      276.29      4.67 o
   1   1   6       79.11       65.31      1.36 o
   2   1   6        4.27        3.77      0.33 o
   3   1   6        0.50        0.58      0.28 o
   4   1   6       48.77       46.68      1.49 o
   5   1   6        0.77        1.26      0.38 o
   6   1   6        7.02        9.84      0.76 o
 -10   2   6       43.32       51.99      2.33 o
  -9   2   6        0.90        0.77      0.41 o
  -8   2   6       81.96       81.55      2.10 o
  -7   2   6        4.58        2.74      0.52 o
  -6   2   6        7.71        7.28      0.61 o
  -5   2   6      128.85      125.24      4.71 o
  -4   2   6       25.15       28.30      2.38 o
  -3   2   6        0.20        1.12      0.72 o
  -2   2   6      229.89      237.37      4.86 o
  -1   2   6       14.54       15.82      0.95 o
   0   2   6       11.86       10.47      0.84 o
   1   2   6       62.94       69.44      2.49 o
   2   2   6       41.97       50.50      2.08 o
   3   2   6       84.90       86.82      3.07 o
   4   2   6       25.82       20.14      1.36 o
   5   2   6        0.39        0.24      0.60 o
   6   2   6        1.62       -0.23      0.67 o
 -10   3   6        4.65        3.03      0.79 o
  -9   3   6        1.96        1.18      0.65 o
  -8   3   6       80.34       80.87      2.43 o
  -7   3   6        6.17        9.35      0.71 o
  -6   3   6      275.32      246.19      5.08 o
  -5   3   6      159.11      134.47      8.44 o
  -4   3   6       40.14       36.11      1.14 o
  -3   3   6        0.98        1.01      0.31 o
  -2   3   6       38.25       42.91      3.19 o
  -1   3   6       35.53       33.43      1.07 o
   0   3   6        0.60        0.12      0.42 o
   1   3   6       78.35       76.28      2.75 o
   2   3   6       33.41       35.86      1.77 o
   3   3   6        0.02        0.12      0.63 o
   4   3   6        6.36        5.45      0.93 o
   5   3   6        4.26        4.13      0.93 o
 -11   4   6        0.00       -0.87      0.72 o
 -10   4   6       11.31       11.13      1.29 o
  -9   4   6        4.30        4.06      0.84 o
  -8   4   6       18.84       19.92      1.46 o
  -7   4   6       64.68       55.71      2.47 o
  -6   4   6       54.63       48.51      1.43 o
  -5   4   6       87.14       92.80      2.84 o
  -4   4   6      318.21      301.85      6.13 o
  -3   4   6      101.03       98.02      2.32 o
  -2   4   6        5.13        6.32      0.56 o
  -1   4   6        0.03        0.09      0.33 o
   0   4   6        0.85        1.89      0.61 o
   1   4   6       93.86      101.54      3.52 o
   2   4   6        0.01       -0.79      0.53 o
   3   4   6       15.55       14.31      1.24 o
   4   4   6        8.95       10.76      1.18 o
 -11   5   6        0.21       -0.35      0.80 o
 -10   5   6       10.91       10.65      1.34 o
  -9   5   6        8.99        7.60      1.00 o
  -8   5   6       13.07       12.73      1.30 o
  -7   5   6        2.21        2.49      0.58 o
  -6   5   6       32.93       31.04      1.11 o
  -5   5   6        6.46        5.91      0.80 o
  -4   5   6        0.01        0.28      0.43 o
  -3   5   6       22.19       20.19      0.87 o
  -2   5   6        0.28        0.00      0.39 o
  -1   5   6       14.72       13.14      0.76 o
   0   5   6        1.07        1.85      0.70 o
   1   5   6       12.83       13.68      1.24 o
   2   5   6        2.42        3.04      0.87 o
   3   5   6        0.10       -0.98      0.65 o
 -10   6   6        0.16       -0.44      0.79 o
  -9   6   6        2.62        2.91      0.84 o
  -8   6   6        0.17       -0.67      0.70 o
  -7   6   6        3.67        2.29      0.76 o
  -6   6   6       13.53       14.72      0.82 o
  -5   6   6        4.10        1.99      0.86 o
  -4   6   6       36.66       33.81      1.92 o
  -3   6   6        0.47        0.14      0.38 o
  -2   6   6        0.01       -0.31      1.04 o
  -1   6   6        2.66        2.68      0.80 o
   0   6   6        4.48        5.86      1.01 o
   1   6   6        2.57        3.61      0.94 o
   2   6   6        0.54        0.78      0.84 o
 -10   7   6        3.71        4.11      1.08 o
  -9   7   6        0.41       -0.34      0.83 o
  -8   7   6        3.19        5.26      1.01 o
  -7   7   6       19.48       24.85      1.70 o
  -6   7   6       32.16       29.99      1.79 o
  -5   7   6        0.92        0.17      0.42 o
  -4   7   6        7.93        6.19      0.63 o
  -3   7   6       36.25       31.49      1.22 o
  -2   7   6       25.71       22.22      1.47 o
  -1   7   6        2.37        3.42      0.88 o
   0   7   6       10.16       11.94      1.26 o
   1   7   6        0.76       -0.59      0.75 o
  -9   8   6        0.75        0.25      0.98 o
  -8   8   6        1.05        0.28      0.95 o
  -7   8   6        0.89        2.23      0.95 o
  -6   8   6        7.63        8.80      1.31 o
  -5   8   6        5.64        6.20      0.88 o
  -4   8   6        0.00       -0.34      0.74 o
  -3   8   6        0.40        0.33      0.66 o
  -2   8   6        0.15       -0.06      0.69 o
  -1   8   6        2.70        2.38      0.91 o
  -7   9   6        3.39        3.77      1.14 o
  -6   9   6        2.00        0.47      0.96 o
  -5   9   6        6.19        5.84      1.13 o
  -4   9   6        3.78        3.09      0.64 o
  -2 -10   7        6.86        6.70      0.69 o
  -1 -10   7        0.01       -0.69      0.59 o
   1 -10   7       11.71       12.78      1.18 o
   2 -10   7        6.78        7.57      1.01 o
   3 -10   7       15.68       15.39      1.33 o
   4 -10   7       97.41      104.98      3.39 o
   5 -10   7        5.98        6.62      1.08 o
  -4  -9   7        2.43        2.49      0.76 o
  -3  -9   7        3.20        3.18      0.73 o
  -2  -9   7        3.57        3.54      0.62 o
  -1  -9   7        1.09        0.27      0.39 o
   0  -9   7       50.54       50.15      1.97 o
   1  -9   7      133.19      127.50      3.66 o
   2  -9   7        0.02       -0.89      0.59 o
   3  -9   7        0.86       -0.93      0.62 o
   4  -9   7       35.30       36.95      1.80 o
   5  -9   7       20.42       19.50      1.46 o
   6  -9   7       10.86        9.30      1.10 o
  -5  -8   7       18.24       19.53      1.33 o
  -4  -8   7        1.64        1.60      0.65 o
  -3  -8   7        0.28        0.63      0.57 o
  -2  -8   7        3.37        3.95      0.75 o
  -1  -8   7       10.57       11.05      0.66 o
   0  -8   7       18.71       19.64      0.80 o
   1  -8   7       25.12       22.08      1.27 o
   2  -8   7        0.01       -0.79      0.53 o
   3  -8   7        5.06        4.00      0.79 o
   4  -8   7       23.75       26.15      1.49 o
   5  -8   7        5.65        6.10      0.96 o
   6  -8   7        0.16        1.04      0.68 o
  -6  -7   7        5.85        2.51      0.74 o
  -5  -7   7        8.82        8.87      0.95 o
  -4  -7   7        0.46       -0.18      0.55 o
  -3  -7   7       38.00       40.98      1.77 o
  -2  -7   7        9.91        8.41      0.82 o
  -1  -7   7       36.17       33.10      1.02 o
   0  -7   7        7.91        7.18      0.54 o
   1  -7   7       25.00       24.40      1.24 o
   2  -7   7        4.49        5.43      0.77 o
   3  -7   7      141.44      150.26      4.08 o
   4  -7   7       11.58       12.23      1.09 o
   5  -7   7       55.94       53.18      2.01 o
   6  -7   7        0.16        0.31      0.61 o
   7  -7   7        0.96        0.98      0.71 o
  -7  -6   7       33.45       33.10      1.70 o
  -6  -6   7       17.34       17.38      1.23 o
  -5  -6   7       56.37       53.40      2.16 o
  -4  -6   7       54.61       51.70      2.06 o
  -3  -6   7        1.50        0.17      0.47 o
  -2  -6   7        4.89        8.05      0.79 o
  -1  -6   7       69.82       65.82      1.52 o
   0  -6   7       26.73       27.55      0.88 o
   1  -6   7       28.60       33.45      1.00 o
   2  -6   7      246.90      261.41      6.29 o
   3  -6   7       12.52       15.57      1.14 o
   4  -6   7        1.31        1.85      0.64 o
   5  -6   7        3.45        2.02      0.62 o
   6  -6   7        4.20        4.18      0.76 o
   7  -6   7       20.85       18.26      1.24 o
  -8  -5   7        0.01       -0.40      0.56 o
  -7  -5   7       17.55       18.90      1.26 o
  -6  -5   7       34.18       36.16      1.70 o
  -5  -5   7       31.17       28.39      1.46 o
  -4  -5   7       70.82       71.35      2.49 o
  -3  -5   7        7.05        5.70      0.74 o
  -2  -5   7       52.00       42.42      1.11 o
  -1  -5   7       51.58       42.09      1.10 o
   0  -5   7        1.11        0.35      0.28 o
   1  -5   7       26.62       23.69      0.81 o
   2  -5   7       10.65       11.54      0.64 o
   3  -5   7       41.55       43.14      1.65 o
   4  -5   7        2.07        1.13      0.55 o
   5  -5   7       41.72       36.78      1.51 o
   6  -5   7        0.27        0.78      0.58 o
   7  -5   7        0.04        0.74      0.62 o
  -9  -4   7        0.06       -0.16      0.59 o
  -8  -4   7        0.29        0.69      0.56 o
  -7  -4   7        7.34        9.66      0.96 o
  -6  -4   7        5.15        3.60      0.71 o
  -5  -4   7       23.62       25.89      1.34 o
  -4  -4   7       34.05       34.67      1.53 o
  -3  -4   7        1.80        1.46      0.48 o
  -2  -4   7       78.60       83.94      1.77 o
  -1  -4   7        0.08       -0.04      0.23 o
   0  -4   7        0.34        0.03      0.24 o
   1  -4   7       74.54       81.41      1.73 o
   2  -4   7      202.03      213.32      3.87 o
   3  -4   7       90.79       84.35      2.45 o
   4  -4   7       65.35       59.80      1.96 o
   5  -4   7       49.85       40.08      1.56 o
   6  -4   7        1.04       -0.31      0.53 o
   7  -4   7        4.40        3.10      0.72 o
  -9  -3   7        0.34        0.30      0.55 o
  -8  -3   7        8.19        5.82      0.82 o
  -7  -3   7       77.87       80.63      2.81 o
  -6  -3   7      183.31      172.98      5.06 o
  -5  -3   7       26.53       25.74      1.32 o
  -4  -3   7      211.86      199.40      5.57 o
  -3  -3   7       35.64       35.43      1.49 o
  -2  -3   7        0.03        0.33      0.22 o
  -1  -3   7        2.44        1.81      0.28 o
   0  -3   7        8.35       11.07      0.53 o
   1  -3   7        3.30        4.97      0.42 o
   2  -3   7       68.71       77.69      1.75 o
   3  -3   7       23.41       23.80      0.84 o
   4  -3   7        9.69       11.87      0.90 o
   5  -3   7       10.28        8.46      0.87 o
   6  -3   7        7.72        9.78      0.91 o
   7  -3   7        1.72        1.19      0.64 o
 -10  -2   7        0.00       -0.80      0.54 o
  -9  -2   7        9.74        9.34      0.99 o
  -8  -2   7       34.33       35.97      1.71 o
  -7  -2   7      164.18      161.51      4.80 o
  -6  -2   7       22.89       16.21      1.06 o
  -5  -2   7        5.13        5.36      0.68 o
  -4  -2   7       21.76       20.80      1.12 o
  -3  -2   7       54.82       62.05      2.18 o
  -2  -2   7        0.11        0.92      0.23 o
  -1  -2   7       39.82       43.01      1.04 o
   0  -2   7       55.44       63.83      1.40 o
   1  -2   7      402.20      414.09      6.99 o
   2  -2   7      210.36      211.75      3.81 o
   3  -2   7        3.35        3.80      0.46 o
   4  -2   7      164.23      149.53      2.87 o
   5  -2   7       46.89       44.03      1.61 o
   6  -2   7        2.33        2.54      0.62 o
   7  -2   7        0.34        0.39      0.58 o
 -10  -1   7        2.26        2.63      0.75 o
  -9  -1   7        0.64        1.08      0.61 o
  -8  -1   7        3.97        6.08      0.81 o
  -7  -1   7        7.14        6.53      0.81 o
  -6  -1   7       44.89       42.99      1.78 o
  -5  -1   7       19.02       16.16      1.01 o
  -4  -1   7       42.60       48.50      1.87 o
  -3  -1   7      201.70      203.33      3.60 o
  -2  -1   7      338.37      358.05      7.16 o
  -1  -1   7        7.73        9.55      0.49 o
   0  -1   7        5.68        5.66      0.43 o
   1  -1   7      159.31      175.17      3.19 o
   2  -1   7      131.31      131.55      2.53 o
   3  -1   7       39.92       31.40      0.95 o
   4  -1   7        9.21        8.84      0.62 o
   5  -1   7       21.81       20.79      1.08 o
   6  -1   7        2.72        4.46      0.70 o
 -10   0   7        0.08        0.08      0.56 o
  -9   0   7       71.21       66.93      2.55 o
  -8   0   7        1.11        1.74      0.66 o
  -7   0   7       78.66       79.25      2.76 o
  -6   0   7        3.88        4.28      0.66 o
  -5   0   7       14.93       21.14      1.16 o
  -4   0   7        8.22        6.82      0.72 o
  -3   0   7       48.30       48.75      1.85 o
  -2   0   7       19.64       19.47      1.12 o
  -1   0   7       33.52       35.50      1.52 o
   0   0   7       25.25       25.25      1.27 o
   1   0   7       35.46       39.86      1.54 o
   2   0   7        0.29        0.33      0.26 o
   3   0   7       19.79       16.42      0.69 o
   4   0   7        6.61        6.83      0.64 o
   5   0   7        6.65        5.02      0.51 o
   6   0   7        7.05        7.81      0.82 o
 -10   1   7        0.54        0.64      0.63 o
  -9   1   7       23.49       24.91      1.07 o
  -8   1   7       97.41       99.53      2.80 o
  -7   1   7        0.00        0.76      0.39 o
  -6   1   7      209.54      195.06      5.26 o
  -5   1   7        8.06        8.88      0.65 o
  -4   1   7        0.41        0.11      0.28 o
  -3   1   7       11.48        8.43      0.81 o
  -1   1   7       25.66       23.46      1.25 o
   0   1   7        1.40        0.33      0.48 o
   1   1   7        7.18        7.07      0.83 o
   2   1   7      121.99      108.15      3.53 o
   3   1   7        1.50        1.73      0.66 o
   4   1   7        0.01       -0.04      0.54 o
   5   1   7       21.29       20.91      1.44 o
 -10   2   7        1.36        0.04      0.68 o
  -9   2   7        2.51        3.31      0.68 o
  -8   2   7        9.90       10.35      0.80 o
  -7   2   7      282.47      257.76      7.54 o
  -6   2   7        0.31        3.82      1.86 o
  -5   2   7        0.69        0.59      0.49 o
  -4   2   7        1.48        1.28      0.76 o
  -3   2   7       85.02       76.99      1.93 o
  -2   2   7        3.54        3.93      0.67 o
  -1   2   7       25.66       27.42      1.40 o
   0   2   7       24.10       26.15      1.41 o
   1   2   7        5.16        4.05      0.74 o
   2   2   7       92.35       89.19      3.19 o
   3   2   7       58.78       51.32      2.24 o
   4   2   7        0.60       -0.27      0.60 o
   5   2   7        7.23        7.60      1.09 o
 -11   3   7        0.27       -0.11      0.76 o
 -10   3   7        0.33       -0.59      0.63 o
  -9   3   7        0.09        0.95      0.66 o
  -8   3   7       74.50       74.09      3.12 o
  -7   3   7       35.15       37.55      3.75 o
  -6   3   7      421.96      412.56      8.27 o
  -5   3   7        0.70        4.83      0.71 o
  -4   3   7        0.74        0.55      0.36 o
  -3   3   7       12.64       14.92      0.75 o
  -2   3   7        7.63        7.41      0.78 o
  -1   3   7        0.01       -0.24      0.47 o
   0   3   7        2.91        1.58      0.69 o
   1   3   7        6.20        3.96      0.85 o
   2   3   7       11.29        9.19      1.10 o
   3   3   7        1.36        1.09      0.66 o
   4   3   7        1.49        1.89      0.77 o
 -10   4   7        2.36        2.51      0.87 o
  -9   4   7        0.23       -0.12      0.66 o
  -8   4   7        6.25        7.15      0.71 o
  -7   4   7      118.72      120.65      2.84 o
  -6   4   7       29.65       28.17      4.78 o
  -5   4   7       11.10       12.24      0.77 o
  -4   4   7        7.63        6.66      0.62 o
  -3   4   7        8.95        7.09      0.84 o
  -2   4   7       23.46       20.90      0.91 o
  -1   4   7        8.25        7.74      0.68 o
   0   4   7       13.10        9.96      1.08 o
   1   4   7        6.24        4.38      0.94 o
   2   4   7       15.43       15.02      1.36 o
   3   4   7        1.08        0.11      0.64 o
 -10   5   7        0.25       -0.14      0.82 o
  -9   5   7        0.21       -0.76      0.66 o
  -8   5   7        1.33        0.51      0.69 o
  -7   5   7        3.68        2.79      0.50 o
  -6   5   7      195.34      184.64      5.94 o
  -5   5   7       65.47       59.24      2.18 o
  -4   5   7        6.07        6.59      0.65 o
  -3   5   7        2.96        3.39      0.51 o
  -2   5   7       29.30       29.22      1.12 o
  -1   5   7        2.27        3.36      0.81 o
   0   5   7       12.37       10.56      1.19 o
   1   5   7        9.06       11.53      1.38 o
   2   5   7        2.84        2.75      0.95 o
 -10   6   7        1.65        0.30      0.87 o
  -9   6   7        0.00       -0.20      0.80 o
  -8   6   7        0.31       -0.20      0.76 o
  -7   6   7        9.15        9.18      1.24 o
  -6   6   7        0.00       -0.24      0.46 o
  -5   6   7       30.40       31.81      1.21 o
  -4   6   7        1.32        0.23      0.45 o
  -3   6   7        0.02       -0.60      0.40 o
  -2   6   7        2.12        1.49      0.71 o
  -1   6   7        3.26        3.75      0.90 o
   0   6   7        0.86        0.28      0.84 o
   1   6   7       15.44       17.24      1.56 o
  -9   7   7        6.47        6.34      1.20 o
  -8   7   7        2.60        1.56      0.93 o
  -7   7   7        0.08       -0.79      0.81 o
  -6   7   7        9.78        7.97      0.76 o
  -5   7   7        7.11        5.53      0.63 o
  -4   7   7        0.00       -0.40      0.68 o
  -3   7   7        0.09        0.07      0.49 o
  -2   7   7       39.54       38.66      2.07 o
  -1   7   7       22.27       23.07      1.67 o
  -7   8   7        1.08        0.23      0.97 o
  -6   8   7        0.88       -1.25      0.83 o
  -5   8   7        9.88        9.20      0.80 o
  -4   8   7        0.40       -0.52      0.64 o
  -3   8   7        0.75        0.07      0.73 o
  -1 -10   8        0.01       -0.36      0.66 o
   0 -10   8        9.59       10.44      1.12 o
   1 -10   8       18.72       21.75      1.45 o
   2 -10   8       36.95       33.38      1.72 o
   3 -10   8        0.09        0.06      0.79 o
  -3  -9   8        5.99        6.37      0.91 o
  -2  -9   8       15.10       15.16      0.83 o
  -1  -9   8       48.94       45.08      1.34 o
   0  -9   8        1.83        0.04      0.65 o
   1  -9   8        6.86        6.02      0.93 o
   2  -9   8       23.59       22.99      1.45 o
   3  -9   8       15.10       17.31      1.33 o
   4  -9   8        2.08        0.80      0.82 o
   5  -9   8        1.30        1.12      0.85 o
  -5  -8   8        1.02        1.24      0.71 o
  -4  -8   8        3.05        3.50      0.79 o
  -3  -8   8       82.19       80.43      2.86 o
  -2  -8   8       64.58       61.73      1.62 o
  -1  -8   8      102.98       91.26      2.06 o
   0  -8   8        0.12       -0.79      0.53 o
   1  -8   8       11.92       13.81      1.13 o
   2  -8   8        0.68       -0.87      0.58 o
   3  -8   8        0.10       -0.02      0.64 o
   4  -8   8        7.17        6.63      0.98 o
   5  -8   8        2.83        2.32      0.80 o
  -6  -7   8        8.45        9.58      1.06 o
  -5  -7   8        0.09        0.06      0.57 o
  -4  -7   8        3.61        2.08      0.66 o
  -3  -7   8        1.05        1.53      0.64 o
  -2  -7   8        2.91        3.05      0.53 o
  -1  -7   8       22.69       20.19      0.83 o
   0  -7   8        8.38        7.80      0.60 o
   1  -7   8      134.46      133.13      3.70 o
   2  -7   8        4.55        3.45      0.79 o
   3  -7   8        7.62        7.23      0.92 o
   4  -7   8       20.40       18.81      1.28 o
   5  -7   8        5.75        8.94      0.97 o
   6  -7   8        5.08        3.88      0.81 o
  -7  -6   8        1.98        2.24      0.76 o
  -6  -6   8        0.01       -0.22      0.57 o
  -5  -6   8       23.93       23.84      1.40 o
  -4  -6   8       22.96       22.99      1.37 o
  -3  -6   8        0.14        0.14      0.50 o
  -2  -6   8       85.58       80.44      1.83 o
  -1  -6   8      104.94       99.81      2.14 o
   0  -6   8       67.40       68.71      1.64 o
   1  -6   8       83.40       85.94      1.93 o
   2  -6   8      148.47      159.73      4.23 o
   3  -6   8        7.01        6.63      0.86 o
   4  -6   8       34.60       31.90      1.47 o
   5  -6   8       21.08       21.43      1.27 o
   6  -6   8        1.29        0.88      0.64 o
  -8  -5   8        1.36        0.86      0.66 o
  -7  -5   8       18.86       19.28      1.28 o
  -6  -5   8       17.29       16.31      1.18 o
  -5  -5   8        6.04        5.59      0.86 o
  -4  -5   8       15.71       13.37      1.04 o
  -3  -5   8        0.15       -0.15      0.45 o
  -2  -5   8       35.55       36.93      1.08 o
  -1  -5   8        0.37        0.01      0.31 o
   0  -5   8        1.44        2.37      0.40 o
   1  -5   8      342.59      352.89      6.14 o
   2  -5   8       58.98       64.75      2.16 o
   3  -5   8        0.72        0.21      0.56 o
   4  -5   8        7.44        9.11      0.90 o
   5  -5   8        7.92        6.40      0.80 o
   6  -5   8        2.95        3.17      0.73 o
  -8  -4   8        1.72        2.05      0.71 o
  -7  -4   8        6.19        7.77      0.92 o
  -6  -4   8       20.16       21.32      1.32 o
  -5  -4   8      176.60      181.99      5.32 o
  -4  -4   8       68.92       61.98      2.30 o
  -3  -4   8        3.68        3.70      0.57 o
  -2  -4   8      122.19       98.50      2.05 o
  -1  -4   8       11.35        7.14      0.73 o
   0  -4   8      152.90      172.40      3.23 o
   1  -4   8      174.63      175.14      3.31 o
   2  -4   8      126.41      121.21      4.10 o
   3  -4   8        2.00        2.62      0.57 o
   4  -4   8       95.62       86.06      2.58 o
   5  -4   8        0.71       -0.05      0.52 o
   6  -4   8        4.11        3.72      0.71 o
  -9  -3   8        6.17        6.12      0.92 o
  -8  -3   8        4.90        4.74      0.80 o
  -7  -3   8        8.98        8.88      0.96 o
  -6  -3   8       16.96       16.66      1.13 o
  -5  -3   8        1.30        0.37      0.50 o
  -4  -3   8        2.24        2.13      0.58 o
  -3  -3   8       30.91       34.83      1.09 o
  -2  -3   8      117.86      122.55      2.41 o
  -1  -3   8      256.98      263.23      4.65 o
   0  -3   8      181.05      185.20      3.42 o
   1  -3   8       99.80      114.01      2.30 o
   2  -3   8        5.96        6.47      0.53 o
   3  -3   8       24.62       21.89      0.84 o
   4  -3   8        0.56        1.21      0.56 o
   5  -3   8        0.18       -0.69      0.47 o
   6  -3   8        0.37       -0.12      0.53 o
  -9  -2   8       20.46       19.96      1.38 o
  -8  -2   8       22.14       21.67      1.34 o
  -7  -2   8       10.41       13.47      1.11 o
  -6  -2   8        1.85        0.75      0.57 o
  -5  -2   8       10.70        8.01      0.85 o
  -4  -2   8       24.52       27.29      1.40 o
  -3  -2   8       79.50       76.38      4.29 o
  -2  -2   8        1.71        1.91      0.31 o
  -1  -2   8        0.11        0.46      0.52 o
   0  -2   8       12.96       11.42      0.74 o
   1  -2   8        1.85        1.99      0.52 o
   2  -2   8      279.94      285.46      5.02 o
   3  -2   8       90.75       84.32      1.87 o
   4  -2   8       17.66       17.02      1.03 o
   5  -2   8        0.57       -0.41      0.47 o
   6  -2   8        1.23        1.55      0.62 o
 -10  -1   8        8.86       11.07      1.17 o
  -9  -1   8        6.66        7.92      1.01 o
  -8  -1   8        5.51        5.88      0.92 o
  -7  -1   8        9.61        9.12      0.96 o
  -6  -1   8        3.07        1.42      0.58 o
  -5  -1   8        3.83        4.82      0.71 o
  -4  -1   8       48.81       63.24      2.35 o
  -3  -1   8       55.27       53.11      2.05 o
  -2  -1   8       47.63       43.47      1.82 o
  -1  -1   8      573.52      575.77     14.84 o
   0  -1   8      121.44      131.06      4.00 o
   1  -1   8        8.64       11.82      0.97 o
   2  -1   8       63.99       60.47      1.44 o
   3  -1   8      136.32      136.31      2.69 o
   4  -1   8        8.59        7.44      0.57 o
   5  -1   8        0.11       -0.48      0.47 o
 -10   0   8        4.24        5.91      0.96 o
  -9   0   8       10.03        9.42      1.04 o
  -8   0   8       55.86       51.28      2.19 o
  -7   0   8        0.14        0.54      0.56 o
  -6   0   8        0.00       -0.06      0.49 o
  -5   0   8        6.93        7.80      0.85 o
  -4   0   8        8.57       11.55      0.94 o
  -3   0   8       63.43       69.57      2.51 o
  -2   0   8       87.53       90.05      3.01 o
  -1   0   8      406.08      378.90     10.09 o
   0   0   8       53.57       54.37      2.14 o
   1   0   8       11.67       12.45      1.01 o
   2   0   8        2.49        1.73      0.68 o
   3   0   8        4.10        4.45      0.81 o
   4   0   8        3.88        2.90      0.78 o
 -10   1   8        0.03        0.27      0.63 o
  -9   1   8        6.37        9.02      0.77 o
  -8   1   8        4.98        1.05      0.46 o
  -7   1   8        2.07        0.94      0.45 o
  -6   1   8       68.84       78.48      5.57 o
  -5   1   8        1.81        1.96      0.59 o
  -4   1   8       24.65       28.96      1.47 o
  -3   1   8        5.83        5.37      0.74 o
  -2   1   8        0.12       -0.51      0.43 o
  -1   1   8       50.12       45.03      1.94 o
   0   1   8       19.59       22.15      1.35 o
   1   1   8        1.85        3.06      0.69 o
   2   1   8       50.80       42.61      1.97 o
   3   1   8       46.00       43.42      2.05 o
   4   1   8       26.20       24.68      1.58 o
 -10   2   8        0.15        0.47      0.73 o
  -9   2   8        5.68        6.87      0.68 o
  -8   2   8       36.29       35.90      1.31 o
  -7   2   8        0.09       -0.02      0.41 o
  -6   2   8        0.00       -0.38      0.55 o
  -5   2   8        1.07       -0.15      0.37 o
  -4   2   8        4.49        4.15      0.50 o
  -3   2   8       35.30       33.72      1.63 o
  -2   2   8        4.53        6.52      0.85 o
  -1   2   8      150.35      146.38      4.56 o
   0   2   8      166.15      178.21      5.40 o
   1   2   8       48.32       44.03      2.07 o
   2   2   8       18.71       20.99      1.46 o
   3   2   8        4.13        3.52      0.88 o
   4   2   8        3.11        4.21      0.93 o
 -10   3   8        0.33       -1.01      0.67 o
  -9   3   8        0.36        0.27      0.43 o
  -8   3   8       35.24       30.16      1.33 o
  -7   3   8       21.14       21.22      2.75 o
  -6   3   8        5.14        2.83      0.51 o
  -5   3   8        2.42        1.11      0.44 o
  -4   3   8      145.66      133.46      3.08 o
  -3   3   8        0.40        0.06      0.37 o
  -2   3   8        0.36        0.18      0.62 o
  -1   3   8        8.48        5.04      0.99 o
   0   3   8        3.31        1.50      0.77 o
   1   3   8       80.80       87.18      3.26 o
   2   3   8        3.01        2.50      0.88 o
   3   3   8        0.88        0.90      0.75 o
 -10   4   8        4.54        6.02      1.03 o
  -9   4   8        0.00       -0.19      0.70 o
  -8   4   8        9.89        9.03      0.78 o
  -7   4   8        3.23        4.93      0.60 o
  -6   4   8       15.19       12.19      0.82 o
  -5   4   8       19.35       16.98      0.89 o
  -4   4   8       70.56       72.99      4.40 o
  -3   4   8       13.47       14.98      0.85 o
  -2   4   8        0.25        0.23      0.44 o
  -1   4   8        0.58       -0.18      0.67 o
   0   4   8      113.13      123.43      4.25 o
   1   4   8       12.87       13.15      1.41 o
   2   4   8        0.01       -0.34      0.69 o
  -9   5   8        1.63        2.89      0.93 o
  -8   5   8       11.43       11.89      1.27 o
  -7   5   8        3.15        2.05      0.53 o
  -6   5   8        0.01       -0.33      0.42 o
  -5   5   8       24.18       22.17      1.41 o
  -4   5   8        2.71        2.63      0.51 o
  -3   5   8        5.62        4.93      0.59 o
  -2   5   8        2.12        2.87      0.57 o
  -1   5   8        1.84        2.20      0.88 o
   0   5   8       57.43       62.72      2.86 o
   1   5   8       76.07       83.11      3.41 o
  -9   6   8        4.91        5.98      1.10 o
  -8   6   8       13.86       16.79      1.53 o
  -7   6   8        0.70       -0.17      0.48 o
  -6   6   8        0.46        0.52      0.49 o
  -5   6   8        1.60        1.68      0.52 o
  -4   6   8        2.00        0.59      0.58 o
  -3   6   8        2.81        2.77      0.56 o
  -2   6   8        0.04       -0.22      0.72 o
  -1   6   8        0.41        0.52      0.84 o
  -7   7   8        7.98        6.99      1.15 o
  -6   7   8        2.27        2.77      0.60 o
  -5   7   8        0.14       -0.39      0.47 o
  -4   7   8        5.86        5.12      0.69 o
  -3   7   8       27.45       25.19      1.73 o
  -2  -9   9       16.69       14.42      0.84 o
  -1  -9   9        9.06        8.63      1.01 o
   0  -9   9       20.36       21.55      1.41 o
   1  -9   9       20.43       21.67      1.40 o
   2  -9   9        0.30       -0.75      0.74 o
   3  -9   9       20.48       20.11      1.46 o
  -4  -8   9       18.45       15.42      1.25 o
  -3  -8   9       33.10       30.74      1.13 o
  -2  -8   9        0.01       -0.36      0.41 o
  -1  -8   9        7.17        6.40      0.63 o
   0  -8   9        0.00       -0.79      0.56 o
   1  -8   9        7.42        6.44      0.91 o
   2  -8   9       25.89       25.20      1.49 o
   3  -8   9       11.42       10.03      1.12 o
   4  -8   9        1.34       -0.15      0.75 o
  -5  -7   9        0.05       -0.39      0.58 o
  -4  -7   9        3.68        3.93      0.79 o
  -3  -7   9        2.50        3.30      0.77 o
  -2  -7   9       24.70       22.19      0.93 o
  -1  -7   9        6.03        5.44      0.57 o
   0  -7   9        5.23        4.12      0.53 o
   1  -7   9       29.48       32.76      1.57 o
   2  -7   9        0.39       -0.20      0.62 o
   3  -7   9        1.68        2.24      0.79 o
   4  -7   9        8.88       10.60      1.08 o
   5  -7   9        3.59        3.13      0.78 o
  -6  -6   9        3.44        3.31      0.79 o
  -5  -6   9        4.08        4.21      0.81 o
  -4  -6   9       35.63       35.16      1.71 o
  -3  -6   9      238.25      239.53      6.80 o
  -2  -6   9       13.46       12.53      0.73 o
  -1  -6   9        0.72        0.11      0.78 o
   0  -6   9       28.76       34.14      1.12 o
   1  -6   9        7.32        7.85      0.90 o
   2  -6   9       75.67       79.64      2.59 o
   3  -6   9       42.00       43.88      1.84 o
   4  -6   9       16.91       14.50      1.09 o
   5  -6   9       23.32       27.66      1.45 o
  -7  -5   9       12.37       10.66      1.05 o
  -6  -5   9        7.25        9.98      1.03 o
  -5  -5   9       12.68       11.59      1.03 o
  -4  -5   9       12.31       10.86      1.00 o
  -3  -5   9       44.12       41.17      1.22 o
  -2  -5   9       65.18       60.77      1.54 o
  -1  -5   9      108.83      107.39      2.30 o
   0  -5   9        1.58        1.97      1.38 o
   1  -5   9       10.66       10.51      0.72 o
   2  -5   9       20.24       23.66      1.29 o
   3  -5   9        5.39        4.65      0.74 o
   4  -5   9        2.35        1.78      0.63 o
   5  -5   9       27.80       32.27      1.52 o
  -8  -4   9        0.47        0.37      0.62 o
  -7  -4   9       38.94       41.81      1.96 o
  -6  -4   9       15.66       12.58      1.10 o
  -5  -4   9        4.68        4.47      0.81 o
  -4  -4   9        3.63        2.95      0.73 o
  -3  -4   9      137.22      130.63      2.64 o
  -2  -4   9        1.69        1.47      0.41 o
  -1  -4   9      175.36      172.00      3.29 o
   0  -4   9       84.72       79.89      1.83 o
   1  -4   9        2.97        4.59      0.50 o
   2  -4   9        4.45        5.90      0.54 o
   3  -4   9        1.29        0.68      0.56 o
   4  -4   9       39.79       35.28      1.52 o
   5  -4   9       13.07       14.19      1.08 o
  -8  -3   9        1.79        0.64      0.65 o
  -7  -3   9        0.02        0.64      0.62 o
  -6  -3   9        1.25        0.36      0.59 o
  -5  -3   9       49.74       47.99      2.05 o
  -4  -3   9       39.33       41.15      1.17 o
  -3  -3   9      108.95      107.66      2.23 o
  -2  -3   9       94.16       98.89      2.08 o
  -1  -3   9       68.41       71.07      1.65 o
   0  -3   9        3.80        5.25      0.53 o
   1  -3   9        3.35        3.83      0.47 o
   2  -3   9       15.67       15.12      0.74 o
   3  -3   9        1.56        0.93      0.54 o
   4  -3   9       15.29       12.75      1.03 o
   5  -3   9        3.19        2.43      0.65 o
  -9  -2   9       10.68       13.08      1.24 o
  -8  -2   9       21.39       20.78      1.42 o
  -7  -2   9        0.91        0.68      0.59 o
  -6  -2   9       50.24       42.47      1.92 o
  -5  -2   9       52.53       56.90      2.29 o
  -4  -2   9        4.61        3.83      0.73 o
  -3  -2   9        0.31       -0.14      0.50 o
  -2  -2   9       19.01       20.39      1.26 o
  -1  -2   9      213.24      231.83      6.57 o
   0  -2   9      247.76      251.52      7.06 o
   1  -2   9      172.37      166.35      4.98 o
   2  -2   9       30.97       31.05      1.61 o
   3  -2   9       20.08       23.82      1.44 o
  -9  -1   9        7.04        7.35      1.04 o
  -8  -1   9        1.14        2.92      0.78 o
  -7  -1   9       11.00        9.90      1.03 o
  -6  -1   9        3.99        3.56      0.77 o
  -5  -1   9        5.13        3.15      0.71 o
  -4  -1   9        3.70        1.08      0.56 o
  -3  -1   9      151.59      139.72      4.32 o
  -2  -1   9       25.64       28.62      1.52 o
  -1  -1   9       16.13       11.37      1.03 o
   0  -1   9       56.09       56.07      2.25 o
   1  -1   9       52.76       53.53      2.21 o
   2  -1   9        3.15        2.38      0.67 o
   3  -1   9        9.65        9.93      1.07 o
  -9   0   9        3.03        2.40      0.82 o
  -8   0   9        0.36        0.26      0.59 o
  -7   0   9       10.16        9.73      1.08 o
  -6   0   9      131.63      110.96      3.73 o
  -5   0   9        4.39        7.28      0.91 o
  -4   0   9       30.40       34.22      1.69 o
  -3   0   9      176.16      187.64      5.57 o
  -2   0   9      188.79      192.66      5.68 o
  -1   0   9        1.91        2.38      0.65 o
   0   0   9        0.84        1.12      0.60 o
   1   0   9        5.66        4.75      0.81 o
   2   0   9        7.17        6.78      0.95 o
   3   0   9       25.12       23.29      1.56 o
   4   0   9       24.43       25.76      1.66 o
 -10   1   9        2.90        2.13      0.83 o
  -9   1   9        0.91        1.39      0.78 o
  -8   1   9        8.70       10.08      1.12 o
  -7   1   9        6.97        6.33      0.95 o
  -6   1   9        8.35        8.71      0.99 o
  -5   1   9        9.30        9.06      1.00 o
  -4   1   9        3.06        6.27      0.87 o
  -3   1   9      116.05      108.18      3.64 o
  -2   1   9       31.42       23.74      1.45 o
  -1   1   9        0.58        0.88      0.62 o
   0   1   9       58.83       58.24      2.41 o
   1   1   9        4.97        4.89      0.91 o
   2   1   9       15.81       12.99      1.23 o
   3   1   9        0.00        0.47      0.70 o
 -10   2   9        7.17        8.46      1.45 o
  -9   2   9        2.71        3.52      0.70 o
  -8   2   9        6.11        4.59      0.63 o
  -7   2   9       10.40        8.52      0.77 o
  -6   2   9       20.17       22.59      1.59 o
  -5   2   9       35.20       39.37      1.37 o
  -4   2   9        5.59        5.92      0.85 o
  -2   2   9      389.30      382.03     10.43 o
  -1   2   9       82.84       77.52      2.96 o
   0   2   9       37.53       36.69      1.90 o
   1   2   9        0.73        0.56      0.68 o
   2   2   9        1.85        1.46      0.74 o
  -9   3   9       14.23       12.02      0.92 o
  -8   3   9        0.16        0.74      0.49 o
  -7   3   9       24.88       23.09      1.08 o
  -6   3   9        0.16        0.30      0.45 o
  -5   3   9       22.44       20.76      1.01 o
  -4   3   9        5.04        4.83      0.61 o
  -3   3   9       23.60       26.73      1.63 o
  -2   3   9        3.09        3.01      0.87 o
  -1   3   9       89.46       98.72      3.59 o
   0   3   9       25.89       25.20      1.66 o
   1   3   9        0.27        0.08      0.69 o
   2   3   9       12.86       11.17      1.26 o
  -9   4   9        0.03        0.99      0.82 o
  -8   4   9       13.07       13.57      0.91 o
  -7   4   9       13.91       12.83      0.88 o
  -6   4   9       34.95       35.80      1.32 o
  -5   4   9        2.96        2.94      0.56 o
  -4   4   9        0.04        0.43      0.45 o
  -3   4   9       11.25       11.61      0.85 o
  -2   4   9       68.40       69.96      2.89 o
  -1   4   9       14.97       13.27      1.42 o
   0   4   9       26.20       25.50      1.75 o
   1   4   9       10.73       11.71      1.35 o
  -8   5   9        8.56        9.00      0.82 o
  -7   5   9        5.29        4.69      0.72 o
  -6   5   9        2.60        2.32      0.54 o
  -5   5   9        5.07        3.69      0.59 o
  -4   5   9        4.56        4.74      0.63 o
  -3   5   9        8.77       10.49      0.86 o
  -2   5   9       36.30       40.32      2.19 o
  -1   5   9      107.56      115.78      4.25 o
  -7   6   9        5.69        8.57      0.85 o
  -6   6   9       11.21       11.25      1.36 o
  -5   6   9        2.26        2.18      0.60 o
  -4   6   9        0.17       -0.18      0.50 o
  -3   6   9        0.17       -0.35      0.68 o
  -3  -8  10       10.52        9.00      0.72 o
  -2  -8  10        3.95        3.79      0.58 o
  -1  -8  10        0.05       -0.47      0.59 o
   0  -8  10        3.38        3.92      0.82 o
   1  -8  10        0.13        0.88      0.70 o
   2  -8  10        6.33        7.15      1.03 o
  -4  -7  10        7.05        7.24      0.67 o
  -3  -7  10        0.09       -0.60      0.40 o
  -2  -7  10        0.73        0.50      0.44 o
  -1  -7  10        2.02        2.93      0.54 o
   0  -7  10        0.72       -0.07      0.58 o
   1  -7  10        0.29       -0.01      0.64 o
   2  -7  10       10.24       11.76      1.17 o
   3  -7  10        9.50        8.84      1.06 o
  -5  -6  10       14.35       15.78      1.25 o
  -4  -6  10       27.62       30.66      1.10 o
  -3  -6  10        0.14        0.54      0.43 o
  -2  -6  10        4.66        5.43      0.60 o
  -1  -6  10       51.37       53.75      1.50 o
   0  -6  10       37.76       40.78      1.28 o
   1  -6  10       37.68       38.62      1.75 o
   2  -6  10        3.48        4.35      0.81 o
   3  -6  10        3.50        2.52      0.70 o
   4  -6  10        0.00       -0.13      0.60 o
  -6  -5  10        0.91        0.56      0.69 o
  -5  -5  10        1.82        0.63      0.64 o
  -4  -5  10       37.01       35.87      1.22 o
  -3  -5  10       74.52       77.95      1.87 o
  -2  -5  10       15.90       18.44      0.88 o
  -1  -5  10        0.19        1.42      0.45 o
   0  -5  10        3.40        4.15      0.77 o
   1  -5  10       76.28       89.65      2.08 o
   2  -5  10       14.76       13.15      1.12 o
   3  -5  10        2.07        2.19      0.66 o
   4  -5  10        0.01        0.53      0.63 o
  -7  -4  10       17.74       18.38      1.38 o
  -6  -4  10       18.71       22.20      1.46 o
  -5  -4  10        0.88        0.86      0.63 o
  -4  -4  10        0.30       -0.48      0.32 o
  -3  -4  10       22.21       17.12      0.82 o
  -2  -4  10       18.70       16.27      0.79 o
  -1  -4  10      131.21      149.50      2.97 o
   0  -4  10       29.61       35.40      1.16 o
   1  -4  10       16.04       18.20      0.87 o
   2  -4  10       70.43       69.35      2.23 o
   3  -4  10       53.07       54.79      1.96 o
   4  -4  10       19.96       21.99      1.26 o
  -8  -3  10        1.70        1.04      0.72 o
  -7  -3  10        7.19        7.14      1.02 o
  -6  -3  10        1.79        0.44      0.61 o
  -5  -3  10        0.12       -0.50      0.51 o
  -4  -3  10        0.62        0.53      0.62 o
  -3  -3  10       29.05       33.35      1.71 o
  -2  -3  10        7.18        7.01      0.92 o
  -1  -3  10       19.11       20.54      1.33 o
   0  -3  10        5.87        5.13      0.87 o
   1  -3  10       87.28       88.20      3.12 o
   2  -3  10       70.84       73.85      2.80 o
  -8  -2  10        0.04       -0.20      0.63 o
  -7  -2  10        1.85        2.36      0.79 o
  -6  -2  10        2.35        2.93      0.76 o
  -5  -2  10       28.40       31.75      1.71 o
  -4  -2  10       11.10       12.46      1.10 o
  -3  -2  10       26.05       27.63      1.52 o
  -2  -2  10       47.46       50.59      2.16 o
  -1  -2  10       10.08       11.80      1.07 o
   0  -2  10        0.52       -0.32      0.56 o
   1  -2  10        8.24        7.25      0.98 o
   2  -2  10        5.47        7.38      1.01 o
  -8  -1  10        5.44        6.18      1.01 o
  -7  -1  10        3.08        3.90      0.87 o
  -6  -1  10        7.19        6.18      0.97 o
  -5  -1  10       22.83       18.10      1.30 o
  -4  -1  10        0.01        0.16      0.55 o
  -3  -1  10        4.26        2.21      0.70 o
  -2  -1  10        1.27        2.07      0.71 o
  -1  -1  10        3.82        3.08      0.76 o
   0  -1  10       20.87       19.99      1.36 o
   1  -1  10        0.98        0.56      0.62 o
   2  -1  10       34.83       36.92      1.92 o
   3  -1  10        0.25       -0.34      0.63 o
  -9   0  10        0.60        0.99      0.77 o
  -8   0  10        0.35        0.11      0.64 o
  -7   0  10        0.16       -0.62      0.56 o
  -6   0  10        0.85        1.44      0.68 o
  -5   0  10        9.98        9.43      1.05 o
  -4   0  10        0.13        0.49      0.62 o
  -3   0  10        4.83        4.35      0.83 o
  -2   0  10       10.04       11.08      1.05 o
  -1   0  10       48.68       50.55      2.21 o
   0   0  10       27.26       26.86      1.57 o
   1   0  10        0.16        0.57      0.68 o
   2   0  10       25.99       25.69      1.65 o
  -9   1  10       14.24       15.31      1.45 o
  -8   1  10        4.30        4.05      0.92 o
  -7   1  10       26.91       32.93      1.83 o
  -6   1  10        2.40        1.96      0.77 o
  -5   1  10       34.34       31.75      1.76 o
  -4   1  10        0.04        0.42      0.63 o
  -3   1  10        1.73        2.87      0.76 o
  -2   1  10       32.84       35.49      1.84 o
  -1   1  10        5.85        5.97      0.96 o
   0   1  10        5.90        6.14      1.01 o
   1   1  10        0.01       -0.06      0.64 o
   2   1  10        1.64        2.52      0.87 o
  -9   2  10        5.46        5.20      1.00 o
  -8   2  10        0.15       -0.41      0.68 o
  -7   2  10       23.97       25.93      1.69 o
  -6   2  10       17.51       19.38      1.42 o
  -5   2  10       71.41       63.21      2.64 o
  -4   2  10       82.35       71.18      2.81 o
  -3   2  10        6.46        5.32      0.97 o
  -2   2  10        0.19        0.39      0.65 o
  -1   2  10        6.40        7.55      1.06 o
   0   2  10       15.02       14.70      1.37 o
   1   2  10        0.39        0.00      0.72 o
  -8   3  10        0.70        0.32      0.55 o
  -7   3  10        4.12        5.07      0.67 o
  -6   3  10       12.36       14.35      0.94 o
  -5   3  10        4.69        3.68      0.87 o
  -4   3  10       28.26       30.62      1.79 o
  -3   3  10        3.10        4.31      0.98 o
  -2   3  10       20.70       21.84      1.60 o
  -1   3  10        1.52        3.73      0.92 o
   0   3  10        9.67       11.82      1.33 o
  -8   4  10        2.68        1.81      0.72 o
  -7   4  10       16.10       16.20      1.20 o
  -6   4  10       55.09       59.20      3.49 o
  -5   4  10        0.32        0.74      0.52 o
  -4   4  10       17.10       18.56      1.49 o
  -3   4  10        0.93        0.80      0.77 o
  -2   4  10       14.09       15.11      1.45 o
  -1   4  10        0.17        2.01      0.91 o
  -6   5  10        6.80        4.92      0.72 o
  -5   5  10        0.00       -0.41      0.49 o
  -4   5  10        4.44        3.67      0.65 o
  -2  -7  11        0.02       -0.63      0.42 o
  -1  -7  11        3.78        3.75      0.60 o
   0  -7  11        3.06        3.30      0.83 o
   1  -7  11        0.21       -0.01      0.67 o
  -4  -6  11        0.41       -0.19      0.41 o
  -3  -6  11        5.77        7.38      0.94 o
  -2  -6  11        4.27        3.68      0.58 o
  -1  -6  11       16.87       17.08      0.93 o
   0  -6  11        7.02        7.01      0.93 o
   1  -6  11        0.13       -0.32      0.62 o
   2  -6  11        1.30        1.65      0.75 o
  -5  -5  11        0.04       -0.67      0.61 o
  -4  -5  11        6.66        7.91      1.10 o
  -3  -5  11        0.19       -0.37      0.64 o
  -2  -5  11        0.29       -0.11      0.69 o
  -1  -5  11       35.33       37.36      1.88 o
   0  -5  11        8.75        6.89      1.02 o
  -6  -4  11        2.27        1.56      0.76 o
  -5  -4  11        0.01       -0.22      0.58 o
  -4  -4  11        0.05       -0.51      0.64 o
  -3  -4  11       31.56       34.70      1.88 o
  -2  -4  11        0.16        0.53      0.68 o
  -1  -4  11        0.00       -0.46      0.60 o
   0  -4  11        3.04        3.36      0.85 o
   1  -4  11        0.82        1.04      0.69 o
  -7  -3  11        0.99        0.96      0.73 o
  -6  -3  11        0.73        0.38      0.64 o
  -5  -3  11        0.17        0.43      0.65 o
  -4  -3  11       39.91       43.22      2.11 o
  -2  -3  11        3.39        4.93      0.94 o
  -1  -3  11       55.55       58.91      2.46 o
   0  -3  11        2.96        2.75      0.82 o
   1  -3  11        2.11        2.90      0.79 o
  -7  -2  11       19.72       18.90      1.46 o
  -6  -2  11        1.39        0.76      0.70 o
  -5  -2  11        1.71        1.22      0.72 o
  -4  -2  11       18.60       26.44      1.59 o
  -3  -2  11        2.24        1.64      0.75 o
  -2  -2  11        2.70        2.65      0.81 o
  -1  -2  11       23.10       24.66      1.54 o
   0  -2  11       11.38       12.33      1.19 o
   1  -2  11       10.71        8.82      1.06 o
   2  -2  11        4.65        4.54      0.93 o
  -7  -1  11       24.00       27.23      1.76 o
  -6  -1  11        0.00        0.52      0.65 o
  -5  -1  11       14.49        9.45      1.03 o
  -3  -1  11       34.19       35.83      1.90 o
  -2  -1  11       36.10       34.45      1.84 o
  -1  -1  11        7.65        8.15      1.07 o
   0  -1  11       13.36       11.98      1.17 o
   1  -1  11        1.21        1.89      0.80 o
  -8   0  11        0.01       -0.20      0.67 o
  -7   0  11        1.90        2.35      0.83 o
  -6   0  11        2.26        3.26      0.90 o
  -5   0  11        2.88        1.57      0.77 o
  -4   0  11        4.15        3.82      0.89 o
  -3   0  11       38.49       37.80      1.95 o
  -2   0  11        8.62        9.11      1.09 o
  -1   0  11       12.49       15.03      1.29 o
   0   0  11        0.14       -0.27      0.61 o
   1   0  11        0.04       -0.67      0.64 o
  -7   1  11       22.78       25.80      1.75 o
  -6   1  11        4.61        5.43      1.03 o
  -5   1  11       11.89       12.74      1.22 o
  -4   1  11        1.53        2.86      0.79 o
  -3   1  11       14.55       11.06      1.16 o
  -2   1  11        0.04       -0.38      0.59 o
  -1   1  11        0.91        0.18      0.65 o
   0   1  11        5.76        6.46      1.09 o
  -7   2  11        0.07       -0.18      0.72 o
  -6   2  11        3.97        3.93      0.97 o
  -5   2  11        4.52        3.71      0.94 o
  -4   2  11       11.11       10.62      1.16 o
  -3   2  11        0.86        1.16      0.75 o
  -2   2  11        6.71        6.94      1.11 o
  -1   2  11        0.51        0.89      0.76 o
  -6   3  11        0.96        1.04      0.80 o
  -5   3  11        3.67        3.85      0.93 o
  -4   3  11        0.22        0.42      0.74 o
  -3   3  11        0.29        0.20      0.71 o
  -3  -5  12       24.90       28.96      1.80 o
  -2  -5  12        7.71        7.34      1.11 o
  -1  -5  12       21.05       22.48      1.59 o
  -4  -4  12        0.02        0.25      0.69 o
  -3  -4  12        2.69        3.71      0.93 o
  -2  -4  12       43.64       46.28      2.25 o
  -1  -4  12        0.08       -0.25      0.65 o
   0  -4  12        6.58        8.60      1.16 o
  -5  -3  12       17.52       18.72      1.47 o
  -4  -3  12        2.25        2.27      0.82 o
  -3  -3  12       21.47       21.61      1.54 o
  -2  -3  12       35.91       43.10      2.17 o
  -1  -3  12       27.69       31.05      1.83 o
   0  -3  12       13.45       12.66      1.24 o
  -5  -2  12        2.84        3.26      0.90 o
  -4  -2  12        6.55        7.98      1.18 o
  -3  -2  12        3.81        7.29      1.14 o
  -2  -2  12        4.73        7.41      1.15 o
  -1  -2  12        1.57        0.59      0.82 o
  -6  -1  12        2.12        2.17      0.89 o
  -5  -1  12        5.43        4.74      0.99 o
  -4  -1  12        5.15        5.31      1.01 o
  -3  -1  12        0.03       -0.57      0.60 o
  -2  -1  12        8.08       11.23      1.18 o
  -1  -1  12        4.46        8.94      1.15 o
  -5   0  12        5.28        5.83      1.04 o
  -4   0  12        3.56        4.91      1.00 o
  -3   0  12        1.04        1.53      0.76 o
  -2   0  12        0.04       -0.93      0.62 o
  -4   1  12        0.52        1.67      0.81 o
 
